# Supplementary material for: A new species of Voria Robineau-Desvoidy (Diptera: Tachinidae) from Area de Conservación Guanacaste in northwestern Costa Rica
Source: Biodivers Data J. 2017 Dec 5;(5):e20123. doi: 10.3897/BDJ.5.e20123 (PMC5784236; doi:10.3897/BDJ.5.e20123)
Supplement: XML Treatment for Voria [file BDJ.5.e20123-treatment1.xml]

<!DOCTYPE tp:taxon-treatment
  PUBLIC "-//TaxonX//DTD Taxonomic Treatment Publishing DTD v0 20100105//EN" "tax-treatment-NSO.dtd">
<tp:taxon-treatment xmlns:tp="http://www.plazi.org/taxpub"><tp:treatment-meta><mixed-citation publication-type="journal"><person-group><name><surname>Fleming</surname><given-names>AJ</given-names></name><name><surname>Wood</surname><given-names>D. Monty</given-names></name><name><surname>Smith</surname><given-names>M. Alex</given-names></name><name><surname>Dapkey</surname><given-names>Tanya</given-names></name><name><surname>Hallwachs</surname><given-names>Winnie</given-names></name><name><surname>Janzen</surname><given-names>Daniel</given-names></name></person-group><article-title>A new species of <italic><tp:taxon-name><tp:taxon-name-part taxon-name-part-type="genus" reg="Voria">Voria</tp:taxon-name-part></tp:taxon-name></italic> Robineau-Desvoidy (<tp:taxon-name><tp:taxon-name-part taxon-name-part-type="order">Diptera</tp:taxon-name-part></tp:taxon-name>: <tp:taxon-name><tp:taxon-name-part taxon-name-part-type="family">Tachinidae</tp:taxon-name-part></tp:taxon-name>) from Area de Conservación Guanacaste in northwestern Costa Rica</article-title><source>Biodivers Data J</source><day>05</day><month>12</month><year>2017</year><volume>2017</volume><issue>5</issue><pub-id pub-id-type="doi">10.3897/BDJ.5.e20123</pub-id></mixed-citation></tp:treatment-meta><tp:nomenclature><tp:taxon-name>
            <tp:taxon-name-part taxon-name-part-type="genus">Voria</tp:taxon-name-part>
          </tp:taxon-name><tp:taxon-authority>Robineau-Desvoidy, 1830</tp:taxon-authority><tp:nomenclature-citation-list><tp:nomenclature-citation><tp:taxon-name>
                <tp:taxon-name-part taxon-name-part-type="genus" reg="Voria">Voria</tp:taxon-name-part>
              </tp:taxon-name><comment> Robineau-Desvoidy, 1830: 195. Type species: <italic><tp:taxon-name><tp:taxon-name-part taxon-name-part-type="genus" reg="Voria">Voria</tp:taxon-name-part> <tp:taxon-name-part taxon-name-part-type="species" reg="latifrons">latifrons</tp:taxon-name-part></tp:taxon-name></italic> Robineau-Desvoidy, 1830 [=<italic><tp:taxon-name><tp:taxon-name-part taxon-name-part-type="genus" reg="Tachina">Tachina</tp:taxon-name-part> <tp:taxon-name-part taxon-name-part-type="species" reg="ruralis">ruralis</tp:taxon-name-part></tp:taxon-name></italic> Fallén, 1810], by monotypy.</comment></tp:nomenclature-citation><tp:nomenclature-citation><tp:taxon-name>
                <tp:taxon-name-part taxon-name-part-type="genus" reg="Plagia">Plagia</tp:taxon-name-part>
              </tp:taxon-name><comment> Meigen, 1838: 201. Type species: <italic><tp:taxon-name><tp:taxon-name-part taxon-name-part-type="genus" reg="Tachina">Tachina</tp:taxon-name-part> <tp:taxon-name-part taxon-name-part-type="species" reg="verticalis">verticalis</tp:taxon-name-part></tp:taxon-name></italic> Meigen, 1824 [=<italic><tp:taxon-name><tp:taxon-name-part taxon-name-part-type="genus" reg="Tachina">Tachina</tp:taxon-name-part> <tp:taxon-name-part taxon-name-part-type="species" reg="ruralis">ruralis</tp:taxon-name-part></tp:taxon-name></italic> Fallén, 1810], by subsequent designation of <xref ref-type="bibr" rid="B3711619">Rondani (1856)</xref>.</comment></tp:nomenclature-citation><tp:nomenclature-citation><tp:taxon-name>
                <tp:taxon-name-part taxon-name-part-type="genus" reg="Xenoplagia">Xenoplagia</tp:taxon-name-part>
              </tp:taxon-name><comment> Townsend, 1914: 13. Type species: <italic><tp:taxon-name><tp:taxon-name-part taxon-name-part-type="genus" reg="Xenoplagia">Xenoplagia</tp:taxon-name-part> <tp:taxon-name-part taxon-name-part-type="species" reg="setosa">setosa</tp:taxon-name-part></tp:taxon-name></italic> Townsend, 1914, by original designation. <bold>Syn. n.</bold></comment></tp:nomenclature-citation><tp:nomenclature-citation><tp:taxon-name>
                <tp:taxon-name-part taxon-name-part-type="genus" reg="Hystricovoria">Hystricovoria</tp:taxon-name-part>
              </tp:taxon-name><comment> Townsend, 1928: 395. Type species: <italic><tp:taxon-name><tp:taxon-name-part taxon-name-part-type="genus" reg="Hystricovoria">Hystricovoria</tp:taxon-name-part> <tp:taxon-name-part taxon-name-part-type="species" reg="bakeri">bakeri</tp:taxon-name-part></tp:taxon-name></italic> Townsend, 1928, by original designation. <bold>Syn. n.</bold></comment></tp:nomenclature-citation><tp:nomenclature-citation><tp:taxon-name>
                <tp:taxon-name-part taxon-name-part-type="genus" reg="Itavoria">Itavoria</tp:taxon-name-part>
              </tp:taxon-name><comment> Townsend, 1931: 475. Type species: <italic><tp:taxon-name><tp:taxon-name-part taxon-name-part-type="genus" reg="Itavoria">Itavoria</tp:taxon-name-part> <tp:taxon-name-part taxon-name-part-type="species" reg="aurescens">aurescens</tp:taxon-name-part></tp:taxon-name></italic> Townsend, 1931, by original designation. <bold>Syn. n.</bold></comment></tp:nomenclature-citation><tp:nomenclature-citation><tp:taxon-name>
                <tp:taxon-name-part taxon-name-part-type="genus" reg="Afrovoria">Afrovoria</tp:taxon-name-part>
              </tp:taxon-name><comment> Curran, 1938: 5. Type species: <italic><tp:taxon-name><tp:taxon-name-part taxon-name-part-type="genus" reg="Afrovoria">Afrovoria</tp:taxon-name-part> <tp:taxon-name-part taxon-name-part-type="species" reg="munroi">munroi</tp:taxon-name-part></tp:taxon-name></italic> Curran, 1938 [=<italic><tp:taxon-name><tp:taxon-name-part taxon-name-part-type="genus" reg="Hystricovoria">Hystricovoria</tp:taxon-name-part> <tp:taxon-name-part taxon-name-part-type="species" reg="bakeri">bakeri</tp:taxon-name-part></tp:taxon-name></italic> Townsend, 1928], by original designation. <bold>Syn. n.</bold></comment></tp:nomenclature-citation><tp:nomenclature-citation><tp:taxon-name>
                <tp:taxon-name-part taxon-name-part-type="genus" reg="Anavoria">Anavoria</tp:taxon-name-part>
              </tp:taxon-name><comment> Mesnil, 1953: 170 (as subgenus of <italic><tp:taxon-name><tp:taxon-name-part taxon-name-part-type="genus" reg="Voria">Voria</tp:taxon-name-part></tp:taxon-name></italic> Robineau-Desvoidy, 1830). Type species: <italic><tp:taxon-name><tp:taxon-name-part taxon-name-part-type="genus" reg="Voria">Voria</tp:taxon-name-part> </tp:taxon-name></italic>(<italic><tp:taxon-name><tp:taxon-name-part taxon-name-part-type="genus" reg="Anavoria">Anavoria</tp:taxon-name-part></tp:taxon-name></italic>) <italic><tp:taxon-name><tp:taxon-name-part taxon-name-part-type="genus" reg="Voria"/><tp:taxon-name-part taxon-name-part-type="species" reg="indica">indica</tp:taxon-name-part></tp:taxon-name></italic> Mesnil, 1953 [=<italic><tp:taxon-name><tp:taxon-name-part taxon-name-part-type="genus" reg="Hystricovoria">Hystricovoria</tp:taxon-name-part> <tp:taxon-name-part taxon-name-part-type="species" reg="bakeri">bakeri</tp:taxon-name-part></tp:taxon-name></italic> Townsend, 1928], by monotypy. <bold>Syn. n.</bold></comment></tp:nomenclature-citation><tp:nomenclature-citation><tp:taxon-name>
                <tp:taxon-name-part taxon-name-part-type="genus">Voria</tp:taxon-name-part>
              </tp:taxon-name><comment><bold>Other species included in <italic><tp:taxon-name><tp:taxon-name-part taxon-name-part-type="genus" reg="Voria">Voria</tp:taxon-name-part></tp:taxon-name></italic> Robineau-Desvoidy </bold></comment></tp:nomenclature-citation><tp:nomenclature-citation><tp:taxon-name>
                <tp:taxon-name-part taxon-name-part-type="genus" reg="Voria"/>
                <tp:taxon-name-part taxon-name-part-type="species" reg="aurifrons">aurifrons</tp:taxon-name-part>
              </tp:taxon-name><comment> Townsend, 1892: 67 (<italic><tp:taxon-name><tp:taxon-name-part taxon-name-part-type="genus" reg="Plagia">Plagia</tp:taxon-name-part></tp:taxon-name></italic>). Holotype male (SEMK). Type locality: USA, Pennsylvania.</comment></tp:nomenclature-citation><tp:nomenclature-citation><tp:taxon-name>
                <tp:taxon-name-part taxon-name-part-type="genus" reg="Itavoria"/>
                <tp:taxon-name-part taxon-name-part-type="species" reg="aurescens">aurescens</tp:taxon-name-part>
              </tp:taxon-name><comment> Townsend, 1931: 475 (<italic><tp:taxon-name><tp:taxon-name-part taxon-name-part-type="genus" reg="Itavoria">Itavoria</tp:taxon-name-part></tp:taxon-name></italic>). Holotype male (USNM). Type locality: Brazil, São Paulo, Itaquaquecetuba. <bold>Comb. n.</bold></comment></tp:nomenclature-citation><tp:nomenclature-citation><tp:taxon-name>
                <tp:taxon-name-part taxon-name-part-type="genus" reg="Voria"/>
                <tp:taxon-name-part taxon-name-part-type="species" reg="bakeri">bakeri</tp:taxon-name-part>
              </tp:taxon-name><comment> Townsend, 1928: 395 (<italic><tp:taxon-name><tp:taxon-name-part taxon-name-part-type="genus" reg="Hystricovoria">Hystricovoria</tp:taxon-name-part></tp:taxon-name></italic>). Holotype male (USNM). Type locality: Philippines, Luzon, Mt. Makiling [as “Mount Maquiling”].<bold> Comb. n.</bold></comment></tp:nomenclature-citation><tp:nomenclature-citation><tp:taxon-name>
                <tp:taxon-name-part taxon-name-part-type="genus" reg="Afrovoria"/>
                <tp:taxon-name-part taxon-name-part-type="species" reg="munroi">munroi</tp:taxon-name-part>
              </tp:taxon-name><comment> Curran, 1938: 6 (<italic><tp:taxon-name><tp:taxon-name-part taxon-name-part-type="genus" reg="Afrovoria">Afrovoria</tp:taxon-name-part></tp:taxon-name></italic>). Holotype male (SANC). Type locality: South Africa, Mpumalanga, Barberton.</comment></tp:nomenclature-citation><tp:nomenclature-citation><tp:taxon-name>
                <tp:taxon-name-part taxon-name-part-type="genus" reg="Voria"/>
                <tp:taxon-name-part taxon-name-part-type="species" reg="indica">indica</tp:taxon-name-part>
              </tp:taxon-name><comment> Mesnil, 1953: 170 (<italic><tp:taxon-name><tp:taxon-name-part taxon-name-part-type="genus" reg="Voria">Voria</tp:taxon-name-part> </tp:taxon-name></italic>(<italic><tp:taxon-name><tp:taxon-name-part taxon-name-part-type="genus" reg="Anavoria">Anavoria</tp:taxon-name-part></tp:taxon-name></italic>)). Holotype female (NHMUK). Type locality: India, Uttarakhand, Dehra Dun.</comment></tp:nomenclature-citation><tp:nomenclature-citation><tp:taxon-name>
                <tp:taxon-name-part taxon-name-part-type="genus" reg="Voria"/>
                <tp:taxon-name-part taxon-name-part-type="species" reg="capensis">capensis</tp:taxon-name-part>
              </tp:taxon-name><comment> Villeneuve, 1935 (<italic><tp:taxon-name><tp:taxon-name-part taxon-name-part-type="genus" reg="Voria">Voria</tp:taxon-name-part></tp:taxon-name></italic>): 138. Holotype male (not located, possibly lost or destroyed). Type locality: South Africa.</comment></tp:nomenclature-citation><tp:nomenclature-citation><tp:taxon-name>
                <tp:taxon-name-part taxon-name-part-type="genus" reg="Voria"/>
                <tp:taxon-name-part taxon-name-part-type="species" reg="setosa">setosa</tp:taxon-name-part>
              </tp:taxon-name><comment> Brauer &amp; Bergenstamm, 1891: 409, 439 [also 1891: 105, 135] (<italic><tp:taxon-name><tp:taxon-name-part taxon-name-part-type="genus" reg="Plagia">Plagia</tp:taxon-name-part></tp:taxon-name></italic>) as “<italic><tp:taxon-name><tp:taxon-name-part taxon-name-part-type="genus" reg="Voria"/><tp:taxon-name-part taxon-name-part-type="species" reg="setosa">setosa</tp:taxon-name-part></tp:taxon-name></italic> Wd. litt. Cap. [Cape of Good Hope]”, <italic>nomen nudum</italic>.</comment></tp:nomenclature-citation><tp:nomenclature-citation><tp:taxon-name>
                <tp:taxon-name-part taxon-name-part-type="genus" reg="Voria"/>
                <tp:taxon-name-part taxon-name-part-type="species" reg="micronychia">micronychia</tp:taxon-name-part>
              </tp:taxon-name><comment> Chao &amp; Zhou, 1993: 1335 (<italic><tp:taxon-name><tp:taxon-name-part taxon-name-part-type="genus" reg="Voria">Voria</tp:taxon-name-part></tp:taxon-name></italic>). Holotype male (IZCAS). Type locality: China, Yunnan, Zhongdian, 2400m.</comment></tp:nomenclature-citation><tp:nomenclature-citation><tp:taxon-name>
                <tp:taxon-name-part taxon-name-part-type="genus" reg="Voria"/>
                <tp:taxon-name-part taxon-name-part-type="species" reg="operosa">operosa</tp:taxon-name-part>
              </tp:taxon-name><comment> Robineau-Desvoidy, 1863: 827 (<italic><tp:taxon-name><tp:taxon-name-part taxon-name-part-type="genus" reg="Voria">Voria</tp:taxon-name-part></tp:taxon-name></italic>), <italic>nomen dubium.</italic></comment></tp:nomenclature-citation><tp:nomenclature-citation><tp:taxon-name>
                <tp:taxon-name-part taxon-name-part-type="genus" reg="Voria"/>
                <tp:taxon-name-part taxon-name-part-type="species" reg="parva">parva</tp:taxon-name-part>
              </tp:taxon-name><comment> Johnson, 1919: 436 (<italic><tp:taxon-name><tp:taxon-name-part taxon-name-part-type="genus" reg="Plagia">Plagia</tp:taxon-name-part></tp:taxon-name></italic>). Syntypes, 2 females (not located, possibly lost or destroyed). Type locality: Jamaica, “Liguanea Plain, near Kingston”.</comment></tp:nomenclature-citation><tp:nomenclature-citation><tp:taxon-name>
                <tp:taxon-name-part taxon-name-part-type="genus" reg="Voria"/>
                <tp:taxon-name-part taxon-name-part-type="species" reg="rufitorax">rufitorax</tp:taxon-name-part>
              </tp:taxon-name><comment> Pazos, 1914: 1002 (<italic><tp:taxon-name><tp:taxon-name-part taxon-name-part-type="genus" reg="Plagia">Plagia</tp:taxon-name-part></tp:taxon-name></italic>), <italic>nomen</italic><italic/><italic>nudum</italic>.</comment></tp:nomenclature-citation><tp:nomenclature-citation><tp:taxon-name>
                <tp:taxon-name-part taxon-name-part-type="genus" reg="Voria"/>
                <tp:taxon-name-part taxon-name-part-type="species" reg="pollyclari">pollyclari</tp:taxon-name-part>
              </tp:taxon-name><comment> Rocha-e-Silva, Lopes &amp; Della Lucia, 1999: 85 (<italic><tp:taxon-name><tp:taxon-name-part taxon-name-part-type="genus" reg="Cyrtophloeba">Cyrtophloeba</tp:taxon-name-part></tp:taxon-name></italic>). Holotype male (UFVB). Type locality: BRASIL, Minas Gerais, Viçosa [20°45′S e 40°51′W]. <bold>Comb. n.</bold></comment></tp:nomenclature-citation><tp:nomenclature-citation><tp:taxon-name>
                <tp:taxon-name-part taxon-name-part-type="genus" reg="Voria"/>
                <tp:taxon-name-part taxon-name-part-type="species" reg="ruralis">ruralis</tp:taxon-name-part>
              </tp:taxon-name><comment> Fallén, 1810: 265 (<italic><tp:taxon-name><tp:taxon-name-part taxon-name-part-type="genus" reg="Tachina">Tachina</tp:taxon-name-part></tp:taxon-name></italic>). Lectotype male (NHRS), by designation of <xref ref-type="bibr" rid="B3711628">Crosskey (1973)</xref>. Type locality: Sweden, Skåne, Äsperöd [as "Esperöd"]. [<xref ref-type="bibr" rid="B3626727">Townsend (1939)</xref> mentions a holotype; however, this cannot be taken as a lectotype fixation because the specimen was not made distinguishable from the remainder of the type series.]</comment></tp:nomenclature-citation><tp:nomenclature-citation><tp:taxon-name>
                <tp:taxon-name-part taxon-name-part-type="genus" reg="Voria"/>
                <tp:taxon-name-part taxon-name-part-type="species" reg="ambigua">ambigua</tp:taxon-name-part>
              </tp:taxon-name><comment> Fallén, 1810: 275 (<italic><tp:taxon-name><tp:taxon-name-part taxon-name-part-type="genus" reg="Tachina">Tachina</tp:taxon-name-part></tp:taxon-name></italic>). Holotype female (NHRS or MZLU). Type locality: Sweden.</comment></tp:nomenclature-citation><tp:nomenclature-citation><tp:taxon-name>
                <tp:taxon-name-part taxon-name-part-type="genus" reg="Tachina"/>
                <tp:taxon-name-part taxon-name-part-type="species" reg="verticalis">verticalis</tp:taxon-name-part>
              </tp:taxon-name><comment> Meigen, 1824: 299 (<italic><tp:taxon-name><tp:taxon-name-part taxon-name-part-type="genus" reg="Tachina">Tachina</tp:taxon-name-part></tp:taxon-name></italic>). Holotype male (MNHN). Type locality: Europe.</comment></tp:nomenclature-citation><tp:nomenclature-citation><tp:taxon-name>
                <tp:taxon-name-part taxon-name-part-type="genus" reg="Voria"/>
                <tp:taxon-name-part taxon-name-part-type="species" reg="latifrons">latifrons</tp:taxon-name-part>
              </tp:taxon-name><comment> Robineau-Desvoidy, 1830: 196 (<italic><tp:taxon-name><tp:taxon-name-part taxon-name-part-type="genus" reg="Voria">Voria</tp:taxon-name-part></tp:taxon-name></italic>). Syntypes, unspecified number and sex (MNHN). Type locality: France, Gentilly.</comment></tp:nomenclature-citation><tp:nomenclature-citation><tp:taxon-name>
                <tp:taxon-name-part taxon-name-part-type="genus" reg="Voria"/>
                <tp:taxon-name-part taxon-name-part-type="species" reg="arcuata">arcuata</tp:taxon-name-part>
              </tp:taxon-name><comment> Macquart, 1834: 264 (<italic><tp:taxon-name><tp:taxon-name-part taxon-name-part-type="genus" reg="Tachina">Tachina</tp:taxon-name-part></tp:taxon-name></italic>). Holotype male (MNHL). Type locality: France, Lille<bold>.</bold></comment></tp:nomenclature-citation><tp:nomenclature-citation><tp:taxon-name>
                <tp:taxon-name-part taxon-name-part-type="genus">Voria</tp:taxon-name-part>
              </tp:taxon-name><comment><italic>interrupta</italic><italic><tp:taxon-name><tp:taxon-name-part taxon-name-part-type="genus" reg="Tachina">Tachina</tp:taxon-name-part></tp:taxon-name></italic></comment></tp:nomenclature-citation><tp:nomenclature-citation><tp:taxon-name>
                <tp:taxon-name-part taxon-name-part-type="genus" reg="Voria"/>
                <tp:taxon-name-part taxon-name-part-type="species" reg="transversa">transversa</tp:taxon-name-part>
              </tp:taxon-name><comment> Macquart, 1848: 96 (<italic><tp:taxon-name><tp:taxon-name-part taxon-name-part-type="genus" reg="Plagia">Plagia</tp:taxon-name-part></tp:taxon-name></italic>). Holotype female (ETHZ). Type locality: Switzerland, Zurich.</comment></tp:nomenclature-citation><tp:nomenclature-citation><tp:taxon-name>
                <tp:taxon-name-part taxon-name-part-type="genus" reg="Voria"/>
                <tp:taxon-name-part taxon-name-part-type="species" reg="spinicosta">spinicosta</tp:taxon-name-part>
              </tp:taxon-name><comment> Palm, 1876: 419 (<italic><tp:taxon-name><tp:taxon-name-part taxon-name-part-type="genus" reg="Tachina">Tachina</tp:taxon-name-part></tp:taxon-name></italic>). Holotype female (not located, possibly lost or destroyed). Type locality: Austria, Innsbruck.</comment></tp:nomenclature-citation><tp:nomenclature-citation><tp:taxon-name>
                <tp:taxon-name-part taxon-name-part-type="genus" reg="Voria"/>
                <tp:taxon-name-part taxon-name-part-type="species" reg="americana">americana</tp:taxon-name-part>
              </tp:taxon-name><comment><styled-content style="font-size: 1em;"> van der Wulp, 1890: 102 (</styled-content><italic><tp:taxon-name><tp:taxon-name-part taxon-name-part-type="genus" reg="Plagia">Plagia</tp:taxon-name-part></tp:taxon-name></italic><styled-content style="font-size: 1em;">). Syntypes, males and females (NHMUK). Type localities: Mexico: Veracruz (Orizaba); Guerrero (Venta del Zopilote); Xucumanatlan; Omilteme and Tabasco (Teapa).</styled-content></comment></tp:nomenclature-citation><tp:nomenclature-citation><tp:taxon-name>
                <tp:taxon-name-part taxon-name-part-type="genus" reg="Voria"/>
                <tp:taxon-name-part taxon-name-part-type="species" reg="mexicana">mexicana</tp:taxon-name-part>
              </tp:taxon-name><comment> Giglio-Tos, 1893: 5 (<italic><tp:taxon-name><tp:taxon-name-part taxon-name-part-type="genus" reg="Plagia">Plagia</tp:taxon-name-part></tp:taxon-name></italic>). Holotype female (MRSN). Type locality: Mexico.</comment></tp:nomenclature-citation><tp:nomenclature-citation><tp:taxon-name>
                <tp:taxon-name-part taxon-name-part-type="genus" reg="Voria"/>
                <tp:taxon-name-part taxon-name-part-type="species" reg="brasiliana">brasiliana</tp:taxon-name-part>
              </tp:taxon-name><comment> Townsend, 1929: 380 (<italic><tp:taxon-name><tp:taxon-name-part taxon-name-part-type="genus" reg="Voria">Voria</tp:taxon-name-part></tp:taxon-name></italic>). Syntypes, males and females (USNM). Type locality: Brazil, São Paulo, Itaquaquecetuba.</comment></tp:nomenclature-citation><tp:nomenclature-citation><tp:taxon-name>
                <tp:taxon-name-part taxon-name-part-type="genus" reg="Voria"/>
                <tp:taxon-name-part taxon-name-part-type="species" reg="edentata">edentata</tp:taxon-name-part>
              </tp:taxon-name><comment> Baranov, 1932: 83 (<italic><tp:taxon-name><tp:taxon-name-part taxon-name-part-type="genus" reg="Voria">Voria</tp:taxon-name-part></tp:taxon-name></italic>). Holotype male (SDEI) (see <xref ref-type="bibr" rid="B3711650">O'Hara et al. 2009</xref>). Type locality: Taiwan, P’ingtung Hsien, Changkou [as “Kankau”, near Hengch’un].</comment></tp:nomenclature-citation><tp:nomenclature-citation><tp:taxon-name>
                <tp:taxon-name-part taxon-name-part-type="genus" reg="Voria"/>
                <tp:taxon-name-part taxon-name-part-type="species" reg="ayerzai">ayerzai</tp:taxon-name-part>
              </tp:taxon-name><comment> Blanchard, 1943: 157 (<italic><tp:taxon-name><tp:taxon-name-part taxon-name-part-type="genus" reg="Plagia">Plagia</tp:taxon-name-part></tp:taxon-name></italic>). Syntypes, unspecified number and sex (MLPA). Type locality: not given [listed as Argentina according to <xref ref-type="bibr" rid="B3711638">Guimaraes (1971)</xref>].</comment></tp:nomenclature-citation><tp:nomenclature-citation><tp:taxon-name>
                <tp:taxon-name-part taxon-name-part-type="genus" reg="Voria"/>
                <tp:taxon-name-part taxon-name-part-type="species" reg="ciliata">ciliata</tp:taxon-name-part>
              </tp:taxon-name><comment><styled-content style="font-size: 1em;"> d’Aguilar, 1957: 261 (as ssp. of</styled-content><italic><tp:taxon-name><tp:taxon-name-part taxon-name-part-type="genus" reg="Voria">Voria</tp:taxon-name-part> <tp:taxon-name-part taxon-name-part-type="species" reg="ruralis">ruralis</tp:taxon-name-part></tp:taxon-name></italic><styled-content style="font-size: 1em;">). Holotype male (USNM). Type locality: China, Sichuan, Suifu.</styled-content></comment></tp:nomenclature-citation><tp:nomenclature-citation><tp:taxon-name>
                <tp:taxon-name-part taxon-name-part-type="genus" reg="Voria"/>
                <tp:taxon-name-part taxon-name-part-type="species" reg="saginata">saginata</tp:taxon-name-part>
              </tp:taxon-name><comment> Walker, 1861: 298 (<italic><tp:taxon-name><tp:taxon-name-part taxon-name-part-type="genus" reg="Eurigaster">Eurigaster</tp:taxon-name-part></tp:taxon-name></italic>). Holotype female (NHMUK). Type locality: Mexico.</comment></tp:nomenclature-citation><tp:nomenclature-citation><tp:taxon-name>
                <tp:taxon-name-part taxon-name-part-type="genus" reg="Voria"/>
                <tp:taxon-name-part taxon-name-part-type="species" reg="signata">signata</tp:taxon-name-part>
              </tp:taxon-name><comment>. Incorrect subsequent spelling of <italic><tp:taxon-name><tp:taxon-name-part taxon-name-part-type="genus" reg="Voria"/><tp:taxon-name-part taxon-name-part-type="species" reg="saginata">saginata</tp:taxon-name-part></tp:taxon-name></italic> Walker, 1861 (<xref ref-type="bibr" rid="B3711638">Guimaraes 1971</xref>: 93, 320).</comment></tp:nomenclature-citation><tp:nomenclature-citation><tp:taxon-name>
                <tp:taxon-name-part taxon-name-part-type="genus" reg="Voria"/>
                <tp:taxon-name-part taxon-name-part-type="species" reg="setosa">setosa</tp:taxon-name-part>
              </tp:taxon-name><comment> Townsend, 1914: 14 (<italic><tp:taxon-name><tp:taxon-name-part taxon-name-part-type="genus" reg="Xenoplagia">Xenoplagia</tp:taxon-name-part></tp:taxon-name></italic>). Holotype female (USNM). Type locality: Peru, Cañada de Saman, Rio Chira, Peru. <bold>Comb. n.</bold></comment></tp:nomenclature-citation><tp:nomenclature-citation><tp:taxon-name>
                <tp:taxon-name-part taxon-name-part-type="genus">Voria</tp:taxon-name-part>
              </tp:taxon-name><tp:type-species><tp:taxon-name><tp:taxon-name-part taxon-name-part-type="genus">Voria</tp:taxon-name-part> <tp:taxon-name-part taxon-name-part-type="species">latifrons</tp:taxon-name-part></tp:taxon-name></tp:type-species><comment> Robineau-Desviody, 1830: 195 [= Tachina ruralis Fallén, 1810: 265]: [= Tachina ruralis Fallén, 1810]</comment></tp:nomenclature-citation></tp:nomenclature-citation-list></tp:nomenclature><tp:treatment-sec sec-type="Diagnosis"><title>Diagnosis</title><p><italic><tp:taxon-name><tp:taxon-name-part taxon-name-part-type="genus" reg="Voria">Voria</tp:taxon-name-part></tp:taxon-name></italic> can be distinguished by the following combination of traits: compound eye bare; vertex, at its narrowest point, approximately 0.6X eye width in dorsal view; frontal vitta widened posteriorly, ranging in color from dark gray to gold; both sexes with well-developed lateral vertical setae; fronto-orbital plate with 2–4 proclinate orbital setae; fronto-orbital plate ranging from bare to haired; frontal setae descending below base of pedicel; parafacial with some fine hairs on upper 1/3, sometimes with a small tuft of hairs at level of vibrissa; parafacial with 1–3 strong proclinate setae below lowest frontal seta; occiput without black setae posterior to postocular row; genal dilation very slightly developed; prosternum bare; three postsutural supra-alar setae, the anteriormost reduced and much weaker than first postsutural dorsocentral seta; scutellum with four pairs of marginal setae and one pair of erect to semi-erect apical setae; one or two pairs of sub-erect discal setae on scutellum, in line with subapical setae; anepimeral setae not or weakly differentiated from other hairs on anepimeron; wing cell r<sub>4+5</sub> open at wing margin; bend of vein M with a long stub; wing vein R<sub>1 </sub>setulose along its entire length; R<sub>4+5</sub> with setulae extending from the fork to just beyond crossvein R-M; abdomen narrow, oval, black in ground color; tergites 3–5 without median discal setae.</p></tp:treatment-sec><tp:treatment-sec sec-type="Distribution"><title>Distribution</title><p><italic><tp:taxon-name><tp:taxon-name-part taxon-name-part-type="genus" reg="Voria">Voria</tp:taxon-name-part></tp:taxon-name></italic> is a widespread cosmopolitan genus originally described from Sweden. The genus ranges across the Holarctic, Afrotropical, Australasian, Oriental and Neotropical regions.</p></tp:treatment-sec><tp:treatment-sec sec-type="Ecology"><title>Ecology</title><p><italic><tp:taxon-name><tp:taxon-name-part taxon-name-part-type="genus" reg="Voria">Voria</tp:taxon-name-part></tp:taxon-name></italic> has been known to parasitize lepidopteran larvae primarily in the family <tp:taxon-name><tp:taxon-name-part taxon-name-part-type="family">Noctuidae</tp:taxon-name-part></tp:taxon-name> (and possibly also <tp:taxon-name><tp:taxon-name-part taxon-name-part-type="family">Pyralidae</tp:taxon-name-part></tp:taxon-name>) (<xref ref-type="bibr" rid="B3626718">Arnaud 1978</xref><underline>)</underline>. One record from ACG suggests that <italic><tp:taxon-name><tp:taxon-name-part taxon-name-part-type="genus" reg="Voria">Voria</tp:taxon-name-part></tp:taxon-name></italic> <italic><tp:taxon-name><tp:taxon-name-part taxon-name-part-type="genus" reg="Voria"/><tp:taxon-name-part taxon-name-part-type="species" reg="erasmocoronadoi">erasmocoronadoi</tp:taxon-name-part></tp:taxon-name></italic> <bold>sp. n.</bold> may also parasitize <tp:taxon-name><tp:taxon-name-part taxon-name-part-type="family">Uraniidae</tp:taxon-name-part></tp:taxon-name>.</p></tp:treatment-sec><ref-list><ref id="B3711619"><element-citation xmlns:xlink="http://www.w3.org/1999/xlink" publication-type="book" xlink:type="simple"><person-group person-group-type="author"><name name-style="western"><surname>Rondani</surname><given-names>Camillo</given-names></name></person-group><year>1856</year><source>Dipterologiae italicae prodromus. Vol: I. Genera italica ordinis dipterorum ordinatim disposita et distincta et in familias et stirpes aggregata</source><publisher-name>A. Stocchi</publisher-name><publisher-loc>Parma</publisher-loc><uri xlink:type="simple">http://dx.doi.org/10.5962/bhl.title.8160</uri><pub-id pub-id-type="doi">10.5962/bhl.title.8160</pub-id></element-citation></ref><ref id="B3711628"><element-citation xmlns:xlink="http://www.w3.org/1999/xlink" publication-type="article" xlink:type="simple"><person-group person-group-type="author"><name name-style="western"><surname>Crosskey</surname><given-names>R. W.</given-names></name></person-group><year>1973</year><article-title>A conspectus of the <tp:taxon-name><tp:taxon-name-part taxon-name-part-type="family">Tachinidae</tp:taxon-name-part></tp:taxon-name> (<tp:taxon-name><tp:taxon-name-part taxon-name-part-type="order">Diptera</tp:taxon-name-part></tp:taxon-name>) of Australia, including keys to the supraspecific taxa and taxonomic and host catalogues</article-title><source>Bulletin of the British Museum (Natural History), Entomology, Supplement</source><volume>21</volume><fpage>1</fpage><lpage>1 – 221</lpage></element-citation></ref><ref id="B3626727"><element-citation xmlns:xlink="http://www.w3.org/1999/xlink" publication-type="book" xlink:type="simple"><person-group person-group-type="author"><name name-style="western"><surname>Townsend</surname><given-names>C. H. T.</given-names></name></person-group><year>1939</year><source>Manual of Myiology in twelve parts. Part VIII. Oestroid generic diagnoses and data. <tp:taxon-name><tp:taxon-name-part taxon-name-part-type="tribe">Microtropesini</tp:taxon-name-part></tp:taxon-name> to <tp:taxon-name><tp:taxon-name-part taxon-name-part-type="tribe">Voriini</tp:taxon-name-part></tp:taxon-name></source><publisher-name>Escolas Professionais Salesianas</publisher-name><publisher-loc>São Paolo, Brasil</publisher-loc><size units="page">408</size></element-citation></ref><ref id="B3711650"><element-citation xmlns:xlink="http://www.w3.org/1999/xlink" publication-type="article" xlink:type="simple"><person-group person-group-type="author"><name name-style="western"><surname>O'Hara</surname><given-names>JE</given-names></name><name name-style="western"><surname>Shima</surname><given-names>H</given-names></name><name name-style="western"><surname>Zhang</surname><given-names>CT</given-names></name></person-group><year>2009</year><article-title>Annotated catalogue of the <tp:taxon-name><tp:taxon-name-part taxon-name-part-type="family">Tachinidae</tp:taxon-name-part></tp:taxon-name> (<tp:taxon-name><tp:taxon-name-part taxon-name-part-type="class">Insecta</tp:taxon-name-part></tp:taxon-name>: <tp:taxon-name><tp:taxon-name-part taxon-name-part-type="order">Diptera</tp:taxon-name-part></tp:taxon-name>) of China.</article-title><source>Zootaxa</source><volume>2190</volume><fpage>1</fpage><lpage>236</lpage></element-citation></ref><ref id="B3711638"><element-citation xmlns:xlink="http://www.w3.org/1999/xlink" publication-type="article" xlink:type="simple"><person-group person-group-type="author"><name name-style="western"><surname>Guimaraes</surname><given-names>JH</given-names></name></person-group><year>1971</year><article-title>Family <tp:taxon-name><tp:taxon-name-part taxon-name-part-type="family">Tachinidae</tp:taxon-name-part></tp:taxon-name> (<tp:taxon-name><tp:taxon-name-part taxon-name-part-type="family">Larvaevoridae</tp:taxon-name-part></tp:taxon-name>).</article-title><source>A catalogue of the <tp:taxon-name><tp:taxon-name-part taxon-name-part-type="order">Diptera</tp:taxon-name-part></tp:taxon-name> of the Americas south of the United States</source><volume>104</volume><fpage>1</fpage><lpage>333</lpage></element-citation></ref><ref id="B3626718"><element-citation xmlns:xlink="http://www.w3.org/1999/xlink" publication-type="book" xlink:type="simple"><person-group person-group-type="author"><name name-style="western"><surname>Arnaud</surname><given-names>P. H.</given-names></name></person-group><year>1978</year><source>A host-parasite catalog of North American <tp:taxon-name><tp:taxon-name-part taxon-name-part-type="family">Tachinidae</tp:taxon-name-part></tp:taxon-name> (<tp:taxon-name><tp:taxon-name-part taxon-name-part-type="order">Diptera</tp:taxon-name-part></tp:taxon-name>)</source><publisher-name>United States Department of Agriculture</publisher-name><publisher-loc>Washington, D.C. USA</publisher-loc><size units="page">870</size></element-citation></ref></ref-list></tp:taxon-treatment>
