# Supplementary material for: A new species of Voria Robineau-Desvoidy (Diptera: Tachinidae) from Area de Conservación Guanacaste in northwestern Costa Rica
Source: Biodivers Data J. 2017 Dec 5;(5):e20123. doi: 10.3897/BDJ.5.e20123 (PMC5784236; doi:10.3897/BDJ.5.e20123)
Supplement: XML Treatment for Voria erasmocoronadoi [file BDJ.5.e20123-treatment2.xml]

<!DOCTYPE tp:taxon-treatment
  PUBLIC "-//TaxonX//DTD Taxonomic Treatment Publishing DTD v0 20100105//EN" "tax-treatment-NSO.dtd">
<tp:taxon-treatment xmlns:tp="http://www.plazi.org/taxpub"><tp:treatment-meta><mixed-citation publication-type="journal"><person-group><name><surname>Fleming</surname><given-names>AJ</given-names></name><name><surname>Wood</surname><given-names>D. Monty</given-names></name><name><surname>Smith</surname><given-names>M. Alex</given-names></name><name><surname>Dapkey</surname><given-names>Tanya</given-names></name><name><surname>Hallwachs</surname><given-names>Winnie</given-names></name><name><surname>Janzen</surname><given-names>Daniel</given-names></name></person-group><article-title>A new species of <italic><tp:taxon-name><tp:taxon-name-part taxon-name-part-type="genus" reg="Voria">Voria</tp:taxon-name-part></tp:taxon-name></italic> Robineau-Desvoidy (<tp:taxon-name><tp:taxon-name-part taxon-name-part-type="order">Diptera</tp:taxon-name-part></tp:taxon-name>: <tp:taxon-name><tp:taxon-name-part taxon-name-part-type="family">Tachinidae</tp:taxon-name-part></tp:taxon-name>) from Area de Conservación Guanacaste in northwestern Costa Rica</article-title><source>Biodivers Data J</source><day>05</day><month>12</month><year>2017</year><volume>2017</volume><issue>5</issue><pub-id pub-id-type="doi">10.3897/BDJ.5.e20123</pub-id></mixed-citation></tp:treatment-meta><tp:nomenclature><tp:taxon-name><tp:taxon-name-part taxon-name-part-type="genus">Voria</tp:taxon-name-part> <tp:taxon-name-part taxon-name-part-type="species">erasmocoronadoi</tp:taxon-name-part><object-id xmlns:xlink="http://www.w3.org/1999/xlink" content-type="zoobank" xlink:type="simple" object-id-type="ZooBank">urn:lsid:zoobank.org:act:08890077-723B-4C2A-B7C5-1A9709DA4ADE</object-id></tp:taxon-name><tp:taxon-authority>Fleming &amp; Wood</tp:taxon-authority><tp:taxon-status xmlns:xlink="http://www.w3.org/1999/xlink" xlink:type="simple">sp. n.</tp:taxon-status></tp:nomenclature><tp:treatment-sec sec-type="materials"><title>Materials</title><list list-type="alpha-lower" list-content="occurrences"><list-item><p><bold>Type status:</bold> <named-content xmlns:xlink="http://www.w3.org/1999/xlink" content-type="dwc:typeStatus" xlink:type="simple">Holotype</named-content>. <bold>Occurrence:</bold> occurrenceDetails: <named-content xmlns:xlink="http://www.w3.org/1999/xlink" content-type="dwc:occurrenceDetails" xlink:type="simple">http://janzen.sas.upenn.edu</named-content>; catalogNumber: <named-content xmlns:xlink="http://www.w3.org/1999/xlink" content-type="dwc:catalogNumber" xlink:type="simple">DHJPAR0059183</named-content>; recordedBy: <named-content xmlns:xlink="http://www.w3.org/1999/xlink" content-type="dwc:recordedBy" xlink:type="simple">D.H. Janzen, W. Hallwachs &amp; Keiner Aragon</named-content>; sex: <named-content xmlns:xlink="http://www.w3.org/1999/xlink" content-type="dwc:sex" xlink:type="simple">male</named-content>; lifeStage: <named-content xmlns:xlink="http://www.w3.org/1999/xlink" content-type="dwc:lifeStage" xlink:type="simple">adult</named-content>; otherCatalogNumbers: <named-content xmlns:xlink="http://www.w3.org/1999/xlink" content-type="dwc:otherCatalogNumbers" xlink:type="simple">ACGBA5600-16, 16-SRNP-45350, BOLD:AAG9377</named-content>; <bold>Taxon:</bold> scientificName: <named-content xmlns:xlink="http://www.w3.org/1999/xlink" content-type="dwc:scientificName" xlink:type="simple"><italic><tp:taxon-name><tp:taxon-name-part taxon-name-part-type="genus" reg="Voria">Voria</tp:taxon-name-part></tp:taxon-name></italic> <italic><tp:taxon-name><tp:taxon-name-part taxon-name-part-type="genus" reg="Voria"/><tp:taxon-name-part taxon-name-part-type="species" reg="erasmocoronadoi">erasmocoronadoi</tp:taxon-name-part></tp:taxon-name></italic></named-content>; phylum: <named-content xmlns:xlink="http://www.w3.org/1999/xlink" content-type="dwc:phylum" xlink:type="simple"><tp:taxon-name><tp:taxon-name-part taxon-name-part-type="phylum">Arthropoda</tp:taxon-name-part></tp:taxon-name></named-content>; class: <named-content xmlns:xlink="http://www.w3.org/1999/xlink" content-type="dwc:class" xlink:type="simple"><tp:taxon-name><tp:taxon-name-part taxon-name-part-type="class">Insecta</tp:taxon-name-part></tp:taxon-name></named-content>; order: <named-content xmlns:xlink="http://www.w3.org/1999/xlink" content-type="dwc:order" xlink:type="simple"><tp:taxon-name><tp:taxon-name-part taxon-name-part-type="order">Diptera</tp:taxon-name-part></tp:taxon-name></named-content>; family: <named-content xmlns:xlink="http://www.w3.org/1999/xlink" content-type="dwc:family" xlink:type="simple"><tp:taxon-name><tp:taxon-name-part taxon-name-part-type="family">Tachinidae</tp:taxon-name-part></tp:taxon-name></named-content>; genus: <named-content xmlns:xlink="http://www.w3.org/1999/xlink" content-type="dwc:genus" xlink:type="simple"><italic><tp:taxon-name><tp:taxon-name-part taxon-name-part-type="genus" reg="Voria">Voria</tp:taxon-name-part></tp:taxon-name></italic></named-content>; specificEpithet: <named-content xmlns:xlink="http://www.w3.org/1999/xlink" content-type="dwc:specificEpithet" xlink:type="simple"><italic><tp:taxon-name><tp:taxon-name-part taxon-name-part-type="genus" reg="Voria"/><tp:taxon-name-part taxon-name-part-type="species" reg="erasmocoronadoi">erasmocoronadoi</tp:taxon-name-part></tp:taxon-name></italic></named-content>; scientificNameAuthorship: <named-content xmlns:xlink="http://www.w3.org/1999/xlink" content-type="dwc:scientificNameAuthorship" xlink:type="simple">Fleming &amp; Wood, 2017</named-content>; <bold>Location:</bold> continent: <named-content xmlns:xlink="http://www.w3.org/1999/xlink" content-type="dwc:continent" xlink:type="simple">Central America</named-content>; country: <named-content xmlns:xlink="http://www.w3.org/1999/xlink" content-type="dwc:country" xlink:type="simple">Costa Rica</named-content>; stateProvince: <named-content xmlns:xlink="http://www.w3.org/1999/xlink" content-type="dwc:stateProvince" xlink:type="simple">Guanacaste</named-content>; county: <named-content xmlns:xlink="http://www.w3.org/1999/xlink" content-type="dwc:county" xlink:type="simple">Sector Rincon Rain Forest</named-content>; locality: <named-content xmlns:xlink="http://www.w3.org/1999/xlink" content-type="dwc:locality" xlink:type="simple">Area de Conservacion Guanacaste</named-content>; verbatimLocality: <named-content xmlns:xlink="http://www.w3.org/1999/xlink" content-type="dwc:verbatimLocality" xlink:type="simple">Casa Keyner</named-content>; verbatimElevation: <named-content xmlns:xlink="http://www.w3.org/1999/xlink" content-type="dwc:verbatimElevation" xlink:type="simple">121</named-content>; verbatimLatitude: <named-content xmlns:xlink="http://www.w3.org/1999/xlink" content-type="dwc:verbatimLatitude" xlink:type="simple">10.95644</named-content>; verbatimLongitude: <named-content xmlns:xlink="http://www.w3.org/1999/xlink" content-type="dwc:verbatimLongitude" xlink:type="simple">-85.2661</named-content>; verbatimCoordinateSystem: <named-content xmlns:xlink="http://www.w3.org/1999/xlink" content-type="dwc:verbatimCoordinateSystem" xlink:type="simple">Decimal</named-content>; decimalLatitude: <named-content xmlns:xlink="http://www.w3.org/1999/xlink" content-type="dwc:decimalLatitude" xlink:type="simple">10.95644</named-content>; decimalLongitude: <named-content xmlns:xlink="http://www.w3.org/1999/xlink" content-type="dwc:decimalLongitude" xlink:type="simple">-85.2661</named-content>; <bold>Identification:</bold> identifiedBy: <named-content xmlns:xlink="http://www.w3.org/1999/xlink" content-type="dwc:identifiedBy" xlink:type="simple">AJ Fleming</named-content>; dateIdentified: <named-content xmlns:xlink="http://www.w3.org/1999/xlink" content-type="dwc:dateIdentified" xlink:type="simple">2017</named-content>; <bold>Event:</bold> samplingProtocol: <named-content xmlns:xlink="http://www.w3.org/1999/xlink" content-type="dwc:samplingProtocol" xlink:type="simple">Reared from the larva of the <tp:taxon-name><tp:taxon-name-part taxon-name-part-type="family">Noctuidae</tp:taxon-name-part></tp:taxon-name>, <italic><tp:taxon-name><tp:taxon-name-part taxon-name-part-type="genus" reg="Ctenoplusia">Ctenoplusia</tp:taxon-name-part></tp:taxon-name></italic> <italic>oxygramma</italic></named-content>; verbatimEventDate: <named-content xmlns:xlink="http://www.w3.org/1999/xlink" content-type="dwc:verbatimEventDate" xlink:type="simple">06-Mar-2016</named-content>; <bold>Record Level:</bold> language: <named-content xmlns:xlink="http://www.w3.org/1999/xlink" content-type="dwc:language" xlink:type="simple">en</named-content>; institutionCode: <named-content xmlns:xlink="http://www.w3.org/1999/xlink" content-type="dwc:institutionCode" xlink:type="simple">CNC</named-content>; collectionCode: <named-content xmlns:xlink="http://www.w3.org/1999/xlink" content-type="dwc:collectionCode" xlink:type="simple">Insects</named-content>; basisOfRecord: <named-content xmlns:xlink="http://www.w3.org/1999/xlink" content-type="dwc:basisOfRecord" xlink:type="simple">Pinned Specimen</named-content></p></list-item><list-item><p><bold>Type status:</bold> <named-content xmlns:xlink="http://www.w3.org/1999/xlink" content-type="dwc:typeStatus" xlink:type="simple">Paratype</named-content>. <bold>Occurrence:</bold> occurrenceDetails: <named-content xmlns:xlink="http://www.w3.org/1999/xlink" content-type="dwc:occurrenceDetails" xlink:type="simple">http://janzen.sas.upenn.edu</named-content>; catalogNumber: <named-content xmlns:xlink="http://www.w3.org/1999/xlink" content-type="dwc:catalogNumber" xlink:type="simple">DHJPAR0006953</named-content>; recordedBy: <named-content xmlns:xlink="http://www.w3.org/1999/xlink" content-type="dwc:recordedBy" xlink:type="simple">D.H. Janzen, W. Hallwachs &amp; Gloria Sihezar</named-content>; individualCount: <named-content xmlns:xlink="http://www.w3.org/1999/xlink" content-type="dwc:individualCount" xlink:type="simple">1</named-content>; sex: <named-content xmlns:xlink="http://www.w3.org/1999/xlink" content-type="dwc:sex" xlink:type="simple">female</named-content>; lifeStage: <named-content xmlns:xlink="http://www.w3.org/1999/xlink" content-type="dwc:lifeStage" xlink:type="simple">adult</named-content>; preparations: <named-content xmlns:xlink="http://www.w3.org/1999/xlink" content-type="dwc:preparations" xlink:type="simple">pinned</named-content>; otherCatalogNumbers: <named-content xmlns:xlink="http://www.w3.org/1999/xlink" content-type="dwc:otherCatalogNumbers" xlink:type="simple">ASTAV195-06, 06-SRNP-1503, BOLD:AAG9377</named-content>; <bold>Taxon:</bold> scientificName: <named-content xmlns:xlink="http://www.w3.org/1999/xlink" content-type="dwc:scientificName" xlink:type="simple"><italic><tp:taxon-name><tp:taxon-name-part taxon-name-part-type="genus" reg="Voria">Voria</tp:taxon-name-part> <tp:taxon-name-part taxon-name-part-type="species" reg="erasmocoronadoi">erasmocoronadoi</tp:taxon-name-part></tp:taxon-name></italic></named-content>; phylum: <named-content xmlns:xlink="http://www.w3.org/1999/xlink" content-type="dwc:phylum" xlink:type="simple"><tp:taxon-name><tp:taxon-name-part taxon-name-part-type="phylum">Arthropoda</tp:taxon-name-part></tp:taxon-name></named-content>; class: <named-content xmlns:xlink="http://www.w3.org/1999/xlink" content-type="dwc:class" xlink:type="simple"><tp:taxon-name><tp:taxon-name-part taxon-name-part-type="class">Insecta</tp:taxon-name-part></tp:taxon-name></named-content>; order: <named-content xmlns:xlink="http://www.w3.org/1999/xlink" content-type="dwc:order" xlink:type="simple"><tp:taxon-name><tp:taxon-name-part taxon-name-part-type="order">Diptera</tp:taxon-name-part></tp:taxon-name></named-content>; family: <named-content xmlns:xlink="http://www.w3.org/1999/xlink" content-type="dwc:family" xlink:type="simple"><tp:taxon-name><tp:taxon-name-part taxon-name-part-type="family">Tachinidae</tp:taxon-name-part></tp:taxon-name></named-content>; genus: <named-content xmlns:xlink="http://www.w3.org/1999/xlink" content-type="dwc:genus" xlink:type="simple"><italic><tp:taxon-name><tp:taxon-name-part taxon-name-part-type="genus" reg="Voria">Voria</tp:taxon-name-part></tp:taxon-name></italic></named-content>; specificEpithet: <named-content xmlns:xlink="http://www.w3.org/1999/xlink" content-type="dwc:specificEpithet" xlink:type="simple"><italic><tp:taxon-name><tp:taxon-name-part taxon-name-part-type="genus" reg="Voria"/><tp:taxon-name-part taxon-name-part-type="species" reg="erasmocoronadoi">erasmocoronadoi</tp:taxon-name-part></tp:taxon-name></italic></named-content>; scientificNameAuthorship: <named-content xmlns:xlink="http://www.w3.org/1999/xlink" content-type="dwc:scientificNameAuthorship" xlink:type="simple">Fleming &amp; Wood, 2017</named-content>; <bold>Location:</bold> continent: <named-content xmlns:xlink="http://www.w3.org/1999/xlink" content-type="dwc:continent" xlink:type="simple">Central America</named-content>; country: <named-content xmlns:xlink="http://www.w3.org/1999/xlink" content-type="dwc:country" xlink:type="simple">Costa Rica</named-content>; countryCode: <named-content xmlns:xlink="http://www.w3.org/1999/xlink" content-type="dwc:countryCode" xlink:type="simple">CR</named-content>; stateProvince: <named-content xmlns:xlink="http://www.w3.org/1999/xlink" content-type="dwc:stateProvince" xlink:type="simple">Alajuela</named-content>; county: <named-content xmlns:xlink="http://www.w3.org/1999/xlink" content-type="dwc:county" xlink:type="simple">Sector San Cristobal</named-content>; locality: <named-content xmlns:xlink="http://www.w3.org/1999/xlink" content-type="dwc:locality" xlink:type="simple">Area de Conservacion Guanacaste</named-content>; verbatimLocality: <named-content xmlns:xlink="http://www.w3.org/1999/xlink" content-type="dwc:verbatimLocality" xlink:type="simple">Sendero Carmona</named-content>; verbatimLatitude: <named-content xmlns:xlink="http://www.w3.org/1999/xlink" content-type="dwc:verbatimLatitude" xlink:type="simple">10.8762</named-content>; verbatimLongitude: <named-content xmlns:xlink="http://www.w3.org/1999/xlink" content-type="dwc:verbatimLongitude" xlink:type="simple">-85.3863</named-content>; verbatimCoordinateSystem: <named-content xmlns:xlink="http://www.w3.org/1999/xlink" content-type="dwc:verbatimCoordinateSystem" xlink:type="simple">Decimal</named-content>; decimalLatitude: <named-content xmlns:xlink="http://www.w3.org/1999/xlink" content-type="dwc:decimalLatitude" xlink:type="simple">10.8762</named-content>; decimalLongitude: <named-content xmlns:xlink="http://www.w3.org/1999/xlink" content-type="dwc:decimalLongitude" xlink:type="simple">-85.3863</named-content>; <bold>Identification:</bold> identifiedBy: <named-content xmlns:xlink="http://www.w3.org/1999/xlink" content-type="dwc:identifiedBy" xlink:type="simple">AJ Fleming</named-content>; dateIdentified: <named-content xmlns:xlink="http://www.w3.org/1999/xlink" content-type="dwc:dateIdentified" xlink:type="simple">2017</named-content>; <bold>Event:</bold> samplingProtocol: <named-content xmlns:xlink="http://www.w3.org/1999/xlink" content-type="dwc:samplingProtocol" xlink:type="simple">Reared from the larva of the <tp:taxon-name><tp:taxon-name-part taxon-name-part-type="family">Noctuidae</tp:taxon-name-part></tp:taxon-name>, <italic><tp:taxon-name><tp:taxon-name-part taxon-name-part-type="genus" reg="Chrysodeixis">Chrysodeixis</tp:taxon-name-part></tp:taxon-name></italic> <italic>includens</italic></named-content>; verbatimEventDate: <named-content xmlns:xlink="http://www.w3.org/1999/xlink" content-type="dwc:verbatimEventDate" xlink:type="simple">02-Mar-2006</named-content>; <bold>Record Level:</bold> language: <named-content xmlns:xlink="http://www.w3.org/1999/xlink" content-type="dwc:language" xlink:type="simple">en</named-content>; institutionCode: <named-content xmlns:xlink="http://www.w3.org/1999/xlink" content-type="dwc:institutionCode" xlink:type="simple">CNC</named-content>; collectionCode: <named-content xmlns:xlink="http://www.w3.org/1999/xlink" content-type="dwc:collectionCode" xlink:type="simple">Insects</named-content>; basisOfRecord: <named-content xmlns:xlink="http://www.w3.org/1999/xlink" content-type="dwc:basisOfRecord" xlink:type="simple">Pinned Specimen</named-content></p></list-item><list-item><p><bold>Type status:</bold> <named-content xmlns:xlink="http://www.w3.org/1999/xlink" content-type="dwc:typeStatus" xlink:type="simple">Paratype</named-content>. <bold>Occurrence:</bold> occurrenceDetails: <named-content xmlns:xlink="http://www.w3.org/1999/xlink" content-type="dwc:occurrenceDetails" xlink:type="simple">http://janzen.sas.upenn.edu</named-content>; catalogNumber: <named-content xmlns:xlink="http://www.w3.org/1999/xlink" content-type="dwc:catalogNumber" xlink:type="simple">DHJPAR0007086</named-content>; recordedBy: <named-content xmlns:xlink="http://www.w3.org/1999/xlink" content-type="dwc:recordedBy" xlink:type="simple">D.H. Janzen, W. Hallwachs &amp; Petrona Rios</named-content>; individualID: <named-content xmlns:xlink="http://www.w3.org/1999/xlink" content-type="dwc:individualID" xlink:type="simple">DHJPAR0007086</named-content>; sex: <named-content xmlns:xlink="http://www.w3.org/1999/xlink" content-type="dwc:sex" xlink:type="simple">male</named-content>; lifeStage: <named-content xmlns:xlink="http://www.w3.org/1999/xlink" content-type="dwc:lifeStage" xlink:type="simple">adult</named-content>; preparations: <named-content xmlns:xlink="http://www.w3.org/1999/xlink" content-type="dwc:preparations" xlink:type="simple">pinned</named-content>; otherCatalogNumbers: <named-content xmlns:xlink="http://www.w3.org/1999/xlink" content-type="dwc:otherCatalogNumbers" xlink:type="simple">ASTAV328-06, 06-SRNP-30286, BOLD:AAG9377</named-content>; <bold>Taxon:</bold> scientificName: <named-content xmlns:xlink="http://www.w3.org/1999/xlink" content-type="dwc:scientificName" xlink:type="simple"><italic><tp:taxon-name><tp:taxon-name-part taxon-name-part-type="genus" reg="Voria">Voria</tp:taxon-name-part> <tp:taxon-name-part taxon-name-part-type="species" reg="erasmocoronadoi">erasmocoronadoi</tp:taxon-name-part></tp:taxon-name></italic></named-content>; phylum: <named-content xmlns:xlink="http://www.w3.org/1999/xlink" content-type="dwc:phylum" xlink:type="simple"><tp:taxon-name><tp:taxon-name-part taxon-name-part-type="phylum">Arthropoda</tp:taxon-name-part></tp:taxon-name></named-content>; class: <named-content xmlns:xlink="http://www.w3.org/1999/xlink" content-type="dwc:class" xlink:type="simple"><tp:taxon-name><tp:taxon-name-part taxon-name-part-type="class">Insecta</tp:taxon-name-part></tp:taxon-name></named-content>; order: <named-content xmlns:xlink="http://www.w3.org/1999/xlink" content-type="dwc:order" xlink:type="simple"><tp:taxon-name><tp:taxon-name-part taxon-name-part-type="order">Diptera</tp:taxon-name-part></tp:taxon-name></named-content>; family: <named-content xmlns:xlink="http://www.w3.org/1999/xlink" content-type="dwc:family" xlink:type="simple"><tp:taxon-name><tp:taxon-name-part taxon-name-part-type="family">Tachinidae</tp:taxon-name-part></tp:taxon-name></named-content>; genus: <named-content xmlns:xlink="http://www.w3.org/1999/xlink" content-type="dwc:genus" xlink:type="simple"><italic><tp:taxon-name><tp:taxon-name-part taxon-name-part-type="genus" reg="Voria">Voria</tp:taxon-name-part></tp:taxon-name></italic></named-content>; specificEpithet: <named-content xmlns:xlink="http://www.w3.org/1999/xlink" content-type="dwc:specificEpithet" xlink:type="simple"><italic><tp:taxon-name><tp:taxon-name-part taxon-name-part-type="genus" reg="Voria"/><tp:taxon-name-part taxon-name-part-type="species" reg="erasmocoronadoi">erasmocoronadoi</tp:taxon-name-part></tp:taxon-name></italic></named-content>; scientificNameAuthorship: <named-content xmlns:xlink="http://www.w3.org/1999/xlink" content-type="dwc:scientificNameAuthorship" xlink:type="simple">Fleming &amp; Wood, 2017</named-content>; <bold>Location:</bold> continent: <named-content xmlns:xlink="http://www.w3.org/1999/xlink" content-type="dwc:continent" xlink:type="simple">Central America</named-content>; country: <named-content xmlns:xlink="http://www.w3.org/1999/xlink" content-type="dwc:country" xlink:type="simple">Costa Rica</named-content>; stateProvince: <named-content xmlns:xlink="http://www.w3.org/1999/xlink" content-type="dwc:stateProvince" xlink:type="simple">Guanacaste</named-content>; county: <named-content xmlns:xlink="http://www.w3.org/1999/xlink" content-type="dwc:county" xlink:type="simple">Sector Pitilla</named-content>; locality: <named-content xmlns:xlink="http://www.w3.org/1999/xlink" content-type="dwc:locality" xlink:type="simple">Area de Conservacion Guanacaste</named-content>; verbatimLocality: <named-content xmlns:xlink="http://www.w3.org/1999/xlink" content-type="dwc:verbatimLocality" xlink:type="simple">Pasmompa</named-content>; verbatimLatitude: <named-content xmlns:xlink="http://www.w3.org/1999/xlink" content-type="dwc:verbatimLatitude" xlink:type="simple">11.0193</named-content>; verbatimLongitude: <named-content xmlns:xlink="http://www.w3.org/1999/xlink" content-type="dwc:verbatimLongitude" xlink:type="simple">-85.41</named-content>; verbatimCoordinateSystem: <named-content xmlns:xlink="http://www.w3.org/1999/xlink" content-type="dwc:verbatimCoordinateSystem" xlink:type="simple">Decimal</named-content>; decimalLatitude: <named-content xmlns:xlink="http://www.w3.org/1999/xlink" content-type="dwc:decimalLatitude" xlink:type="simple">11.0193</named-content>; decimalLongitude: <named-content xmlns:xlink="http://www.w3.org/1999/xlink" content-type="dwc:decimalLongitude" xlink:type="simple">-85.41</named-content>; <bold>Identification:</bold> identifiedBy: <named-content xmlns:xlink="http://www.w3.org/1999/xlink" content-type="dwc:identifiedBy" xlink:type="simple">AJ Fleming</named-content>; dateIdentified: <named-content xmlns:xlink="http://www.w3.org/1999/xlink" content-type="dwc:dateIdentified" xlink:type="simple">2017</named-content>; <bold>Event:</bold> samplingProtocol: <named-content xmlns:xlink="http://www.w3.org/1999/xlink" content-type="dwc:samplingProtocol" xlink:type="simple">Reared from the larva of the <tp:taxon-name><tp:taxon-name-part taxon-name-part-type="family">Uraniidae</tp:taxon-name-part></tp:taxon-name>, <italic><tp:taxon-name><tp:taxon-name-part taxon-name-part-type="genus" reg="Erosia">Erosia</tp:taxon-name-part></tp:taxon-name></italic> biolep03</named-content>; verbatimEventDate: <named-content xmlns:xlink="http://www.w3.org/1999/xlink" content-type="dwc:verbatimEventDate" xlink:type="simple">19-Jan-2006</named-content>; <bold>Record Level:</bold> language: <named-content xmlns:xlink="http://www.w3.org/1999/xlink" content-type="dwc:language" xlink:type="simple">en</named-content>; institutionCode: <named-content xmlns:xlink="http://www.w3.org/1999/xlink" content-type="dwc:institutionCode" xlink:type="simple">CNC</named-content>; collectionCode: <named-content xmlns:xlink="http://www.w3.org/1999/xlink" content-type="dwc:collectionCode" xlink:type="simple">Insects</named-content>; basisOfRecord: <named-content xmlns:xlink="http://www.w3.org/1999/xlink" content-type="dwc:basisOfRecord" xlink:type="simple">Pinned Specimen</named-content></p></list-item><list-item><p><bold>Type status:</bold> <named-content xmlns:xlink="http://www.w3.org/1999/xlink" content-type="dwc:typeStatus" xlink:type="simple">Paratype</named-content>. <bold>Occurrence:</bold> occurrenceDetails: <named-content xmlns:xlink="http://www.w3.org/1999/xlink" content-type="dwc:occurrenceDetails" xlink:type="simple">http://janzen.sas.upenn.edu</named-content>; catalogNumber: <named-content xmlns:xlink="http://www.w3.org/1999/xlink" content-type="dwc:catalogNumber" xlink:type="simple">DHJPAR0057036</named-content>; recordedBy: <named-content xmlns:xlink="http://www.w3.org/1999/xlink" content-type="dwc:recordedBy" xlink:type="simple">D.H. Janzen, W. Hallwachs &amp; Freddy Quesada</named-content>; individualID: <named-content xmlns:xlink="http://www.w3.org/1999/xlink" content-type="dwc:individualID" xlink:type="simple">DHJPAR0057036</named-content>; sex: <named-content xmlns:xlink="http://www.w3.org/1999/xlink" content-type="dwc:sex" xlink:type="simple">female</named-content>; lifeStage: <named-content xmlns:xlink="http://www.w3.org/1999/xlink" content-type="dwc:lifeStage" xlink:type="simple">adult</named-content>; preparations: <named-content xmlns:xlink="http://www.w3.org/1999/xlink" content-type="dwc:preparations" xlink:type="simple">pinned</named-content>; otherCatalogNumbers: <named-content xmlns:xlink="http://www.w3.org/1999/xlink" content-type="dwc:otherCatalogNumbers" xlink:type="simple">ACGBA4946-15, 15-SRNP-30148, BOLD:AAG9377</named-content>; <bold>Taxon:</bold> scientificName: <named-content xmlns:xlink="http://www.w3.org/1999/xlink" content-type="dwc:scientificName" xlink:type="simple"><italic><tp:taxon-name><tp:taxon-name-part taxon-name-part-type="genus" reg="Voria">Voria</tp:taxon-name-part> <tp:taxon-name-part taxon-name-part-type="species" reg="erasmocoronadoi">erasmocoronadoi</tp:taxon-name-part></tp:taxon-name></italic></named-content>; phylum: <named-content xmlns:xlink="http://www.w3.org/1999/xlink" content-type="dwc:phylum" xlink:type="simple"><tp:taxon-name><tp:taxon-name-part taxon-name-part-type="phylum">Arthropoda</tp:taxon-name-part></tp:taxon-name></named-content>; class: <named-content xmlns:xlink="http://www.w3.org/1999/xlink" content-type="dwc:class" xlink:type="simple"><tp:taxon-name><tp:taxon-name-part taxon-name-part-type="class">Insecta</tp:taxon-name-part></tp:taxon-name></named-content>; order: <named-content xmlns:xlink="http://www.w3.org/1999/xlink" content-type="dwc:order" xlink:type="simple"><tp:taxon-name><tp:taxon-name-part taxon-name-part-type="order">Diptera</tp:taxon-name-part></tp:taxon-name></named-content>; family: <named-content xmlns:xlink="http://www.w3.org/1999/xlink" content-type="dwc:family" xlink:type="simple"><tp:taxon-name><tp:taxon-name-part taxon-name-part-type="family">Tachinidae</tp:taxon-name-part></tp:taxon-name></named-content>; genus: <named-content xmlns:xlink="http://www.w3.org/1999/xlink" content-type="dwc:genus" xlink:type="simple"><italic><tp:taxon-name><tp:taxon-name-part taxon-name-part-type="genus" reg="Voria">Voria</tp:taxon-name-part></tp:taxon-name></italic></named-content>; specificEpithet: <named-content xmlns:xlink="http://www.w3.org/1999/xlink" content-type="dwc:specificEpithet" xlink:type="simple"><italic><tp:taxon-name><tp:taxon-name-part taxon-name-part-type="genus" reg="Voria"/><tp:taxon-name-part taxon-name-part-type="species" reg="erasmocoronadoi">erasmocoronadoi</tp:taxon-name-part></tp:taxon-name></italic></named-content>; scientificNameAuthorship: <named-content xmlns:xlink="http://www.w3.org/1999/xlink" content-type="dwc:scientificNameAuthorship" xlink:type="simple">Fleming &amp; Wood, 2017</named-content>; <bold>Location:</bold> continent: <named-content xmlns:xlink="http://www.w3.org/1999/xlink" content-type="dwc:continent" xlink:type="simple">Central America</named-content>; country: <named-content xmlns:xlink="http://www.w3.org/1999/xlink" content-type="dwc:country" xlink:type="simple">Costa Rica</named-content>; stateProvince: <named-content xmlns:xlink="http://www.w3.org/1999/xlink" content-type="dwc:stateProvince" xlink:type="simple">Guanacaste</named-content>; county: <named-content xmlns:xlink="http://www.w3.org/1999/xlink" content-type="dwc:county" xlink:type="simple">Sector Pitilla</named-content>; locality: <named-content xmlns:xlink="http://www.w3.org/1999/xlink" content-type="dwc:locality" xlink:type="simple">Area de Conservacion Guanacaste</named-content>; verbatimLocality: <named-content xmlns:xlink="http://www.w3.org/1999/xlink" content-type="dwc:verbatimLocality" xlink:type="simple">Sendero Rotulo</named-content>; verbatimLatitude: <named-content xmlns:xlink="http://www.w3.org/1999/xlink" content-type="dwc:verbatimLatitude" xlink:type="simple">11.0135</named-content>; verbatimLongitude: <named-content xmlns:xlink="http://www.w3.org/1999/xlink" content-type="dwc:verbatimLongitude" xlink:type="simple">-85.4241</named-content>; verbatimCoordinateSystem: <named-content xmlns:xlink="http://www.w3.org/1999/xlink" content-type="dwc:verbatimCoordinateSystem" xlink:type="simple">Decimal</named-content>; decimalLatitude: <named-content xmlns:xlink="http://www.w3.org/1999/xlink" content-type="dwc:decimalLatitude" xlink:type="simple">11.0135</named-content>; decimalLongitude: <named-content xmlns:xlink="http://www.w3.org/1999/xlink" content-type="dwc:decimalLongitude" xlink:type="simple">-85.4241</named-content>; <bold>Identification:</bold> identifiedBy: <named-content xmlns:xlink="http://www.w3.org/1999/xlink" content-type="dwc:identifiedBy" xlink:type="simple">AJ Fleming</named-content>; dateIdentified: <named-content xmlns:xlink="http://www.w3.org/1999/xlink" content-type="dwc:dateIdentified" xlink:type="simple">2017</named-content>; <bold>Event:</bold> samplingProtocol: <named-content xmlns:xlink="http://www.w3.org/1999/xlink" content-type="dwc:samplingProtocol" xlink:type="simple">Reared from the larva of the <tp:taxon-name><tp:taxon-name-part taxon-name-part-type="family">Noctuidae</tp:taxon-name-part></tp:taxon-name>, <italic><tp:taxon-name><tp:taxon-name-part taxon-name-part-type="genus" reg="Diastema">Diastema</tp:taxon-name-part> <tp:taxon-name-part taxon-name-part-type="species" reg="morata">morata</tp:taxon-name-part></tp:taxon-name></italic></named-content>; verbatimEventDate: <named-content xmlns:xlink="http://www.w3.org/1999/xlink" content-type="dwc:verbatimEventDate" xlink:type="simple">08-Feb-2015</named-content>; <bold>Record Level:</bold> language: <named-content xmlns:xlink="http://www.w3.org/1999/xlink" content-type="dwc:language" xlink:type="simple">en</named-content>; institutionCode: <named-content xmlns:xlink="http://www.w3.org/1999/xlink" content-type="dwc:institutionCode" xlink:type="simple">CNC</named-content>; collectionCode: <named-content xmlns:xlink="http://www.w3.org/1999/xlink" content-type="dwc:collectionCode" xlink:type="simple">Insects</named-content>; basisOfRecord: <named-content xmlns:xlink="http://www.w3.org/1999/xlink" content-type="dwc:basisOfRecord" xlink:type="simple">Pinned Specimen</named-content></p></list-item></list></tp:treatment-sec><tp:treatment-sec sec-type="Description"><title>Description</title><p><bold>Male </bold>(Fig. <xref ref-type="fig" rid="F3573251">2</xref><xref ref-type="fig" rid="F3573256">a</xref>, <xref ref-type="fig" rid="F3573257">b</xref>, <xref ref-type="fig" rid="F3573258">c</xref>). Length: 5–7 mm (n=2). <bold>Head </bold>(Fig. <xref ref-type="fig" rid="F3573251">2</xref><xref ref-type="fig" rid="F3573257">b</xref>, <xref ref-type="fig" rid="F3573260">e</xref>): mainly light colored; gena and parafacial with silvery- white pollinosity; frontal vitta gold pollinose; fronto-orbital plate gold pollinose; occiput silvery-white pollinose. Antenna: pedicel dark gray, basally turning to faded orange where it meets the postpedicel; arista dark brown; palpus darkened along basal 2/3, yellow apically. Eye bare; vertex, at its narrowest point, approximately 0.67X as wide as an eye in dorsal view; lateral vertical seta well-developed; ocellar setae proclinate and well-developed, inserted lateral to anterior ocellus; frontal setae descending well into parafacial beyond level of lower margin of pedicel; fronto-orbital plate with three proclinate orbital setae; with short proclinate hairs intermingled among frontal setae and along edges of frontal vitta; three uppermost frontal setae reclinate; parafacial with fine hairs in upper third and a small tuft of hairs slightly above vibrissal angle; one proclinate parafacial seta, below lowermost frontal seta; parafacial at its narrowest point, about as wide as postpedicel; facial ridge straight, with up to three small setae above vibrissa; vibrissa level with facial margin; facial margin not visible in lateral view; gena, in profile, approximately 0.2X height of eye; genal dilation not well developed; occiput slightly convex, with blond setae beyond postocular row; pedicel 0.75X the length of postpedicel; arista bare, basal half twice as thick as apical half. <bold>Thorax </bold>(Fig. <xref ref-type="fig" rid="F3573251">2</xref><xref ref-type="fig" rid="F3573256">a</xref>, <xref ref-type="fig" rid="F3573258">c</xref>, <xref ref-type="fig" rid="F3573259">d</xref>, <xref ref-type="fig" rid="F3573261">f</xref>): entirely dark gray, legs black; with four, barely visible dorsal vittae on scutum, not visible postsuturally; prosternum bare, proepisternum bare; postpronotum with two strong inner setae plus two shorter and weaker setae, the three basal setae arranged in a line with one weaker seta in front. Chaetotaxy: acrostichal setae 3:3; dorsocentral setae 3:3; intra-alar setae 3:3; three post-sutural supra-alar setae, the anteriormost one very fine and adjacent to suture; second postsutural supra-alar at least twice as wide at base as first postsutural supra-alar (Fig. <xref ref-type="fig" rid="F3573251">2</xref><xref ref-type="fig" rid="F3573256">a</xref>, <xref ref-type="fig" rid="F3573259">d</xref>); three katepisternal setae; katepimeron bare; anepimeron with 3–4 setae, weakly differentiated from surrounding hairs (Fig. <xref ref-type="fig" rid="F3573251">2</xref><xref ref-type="fig" rid="F3573258">c</xref>, <xref ref-type="fig" rid="F3573261">f</xref>); anatergite setose; scutellum with three pairs of strong marginal setae (basal, lateral and subapical), and one pair of erect apical setae slightly retracted from apex of scutellum (Fig. <xref ref-type="fig" rid="F3573251">2</xref><xref ref-type="fig" rid="F3573256">a</xref>, <xref ref-type="fig" rid="F3573259">d</xref>); basal seta 0.75–0.82X as long as lateral seta; subapical setae crossed and horizontal, slightly longer than lateral setae; scutellum with 2–3 rows of erect discal setae in front of apical setae. Anterior and posterior lappets of posterior spiracle usually subequal in size. Wing<bold/>(Fig. <xref ref-type="fig" rid="F3573251">2</xref><xref ref-type="fig" rid="F3573256">a</xref>, <xref ref-type="fig" rid="F3573259">d</xref>):<bold/>membrane hyaline, very slightly infuscate; costal spine absent; vein R<sub>1</sub> dorsally setulose; vein R<sub>4+5</sub> dorsally setulose from fork to beyond intersection with crossvein R-M, halfway to margin; vein CuA<sub>1</sub> bare; bend of vein M with a stub about 0.5X as long as crossvein DM-Cu; crossvein DM-Cu very oblique and slightly sinusoidal; cell r<sub>4+5</sub> open at wing margin. Legs: black in ground color; medial anterior surface of fore coxa covered with appressed setae; preapical anterodorsal seta on fore tibia much longer than preapical dorsal seta; row of irregularly sized setae present on anterodorsal surface of fore tibia; mid tibia with at least three strong anterodorsal setae; hind tibia with 2–3 dorsal preapical setae; anterodorsal setae on hind tibia irregular in length and thickness. <bold>Abdomen </bold>(Fig. <xref ref-type="fig" rid="F3573251">2</xref><xref ref-type="fig" rid="F3573256">a</xref>, <xref ref-type="fig" rid="F3573258">c</xref>, <xref ref-type="fig" rid="F3573259">d</xref>, <xref ref-type="fig" rid="F3573261">f</xref>):<bold/>black in ground color; T3 and T4 with uniform gray pollinosity extending to tergal edge (when viewed under single point light source this can appear to terminate directly anterior to insertion of marginal setae); T5 with gray pollinosity over 50% of tergum. Abdomen elongate, ovoid, with mid-dorsal depression of ST1+2 extending posteriorly to hind margin of syntergite; ST1+2 without median marginal setae, laterally with a small tuft of slightly thickened setae; T3 with two median marginal setae, lacking discal setae; T4 and T5 each with a row of 6–7 marginal setae; T4 lacking discal setae, T5 with a complete row of discal setae. <bold>Terminalia </bold>(Fig. <xref ref-type="fig" rid="F3626906">3</xref>):<bold/>posterior margin of sternite 5 with a deeply excavated U-shaped median cleft; lateral lobes of sternite apically squared, with a marginal row of 6–7 setae (Fig. <xref ref-type="fig" rid="F3626906">3</xref><xref ref-type="fig" rid="F3626914">d</xref>); basal section shorter than apical lobes. Cerci, in posterior view, medially separated and strongly divergent, with a few short setae on basal half (Fig. <xref ref-type="fig" rid="F3626906">3</xref><xref ref-type="fig" rid="F3626913">c</xref>). In lateral view, cercus sickle-shaped and strongly tapered apically (Fig. <xref ref-type="fig" rid="F3626906">3</xref><xref ref-type="fig" rid="F3626911">a</xref>), with a medial fork apparent when viewed at an oblique angle (Fig. <xref ref-type="fig" rid="F3916505">1</xref><xref ref-type="fig" rid="F3916513">d</xref>). Surstylus well-developed, stout basally in lateral view, like a broadly rounded triangle terminating in a small knob, appearing hooked or slightly beaked apically (Fig. <xref ref-type="fig" rid="F3626906">3</xref><xref ref-type="fig" rid="F3626912">b</xref>); in posterior view, surstyli basally enlarged and apically straight (Fig. <xref ref-type="fig" rid="F3626906">3</xref><xref ref-type="fig" rid="F3626913">c</xref>). Pregonite plate-like, medially fused; postgonite well-developed, elongate and slender, strongly laterally directed and medially curved so as to appear inwardly hooked when viewed dorsally; postgonite scythe-like, with a slight downward turn in lateral view (Fig. <xref ref-type="fig" rid="F3626906">3</xref><xref ref-type="fig" rid="F3626912">b</xref>, <xref ref-type="fig" rid="F3626913">c</xref>). Basiphallus appearing as continuous with epiphallus; basiphallus+epiphallus 0.10X as long as distiphallus; distiphallus long and ribbon-like, apically inflated (Fig. <xref ref-type="fig" rid="F3626906">3</xref><xref ref-type="fig" rid="F3626911">a</xref>), with a slender, longitudinal, sclerotized parallel reinforcement on each side (Fig. <xref ref-type="fig" rid="F3626906">3</xref><xref ref-type="fig" rid="F3626911">a</xref>, <xref ref-type="fig" rid="F3626912">b</xref>), not reaching apex. </p><p><bold>Female</bold> (Fig. <xref ref-type="fig" rid="F3573251">2</xref><xref ref-type="fig" rid="F3573259">d</xref>, <xref ref-type="fig" rid="F3573260">e</xref>, <xref ref-type="fig" rid="F3573261">f</xref>). length: 5–6 mm (n=2). Identical to the male, differing only in the terminalia.</p></tp:treatment-sec><tp:treatment-sec sec-type="Diagnosis"><title>Diagnosis</title><p><italic><tp:taxon-name><tp:taxon-name-part taxon-name-part-type="genus" reg="Voria">Voria</tp:taxon-name-part></tp:taxon-name><tp:taxon-name><tp:taxon-name-part taxon-name-part-type="genus" reg="Voria"/><tp:taxon-name-part taxon-name-part-type="species" reg="erasmocoronadoi">erasmocoronadoi</tp:taxon-name-part></tp:taxon-name></italic><bold>sp. n.</bold> can be differentiated from its congeners by the following combination of the traits: vertex, at its narrowest point, approximately 0.67X eye width in dorsal view; frontal vitta widened posteriorly, with strong gold pollinosity; fronto-orbital plate gold pollinose, with three proclinate orbital setae; frontal setae descending below base of pedicel, with sparse black hairs intermingled among setae; fronto-orbital hairs extending into upper third of parafacial; and parafacial with only one proclinate seta, below lowest frontal seta. <italic><tp:taxon-name><tp:taxon-name-part taxon-name-part-type="genus" reg="Voria">Voria</tp:taxon-name-part> <tp:taxon-name-part taxon-name-part-type="species" reg="ruralis">ruralis</tp:taxon-name-part></tp:taxon-name></italic> can be differentiated from <italic><tp:taxon-name><tp:taxon-name-part taxon-name-part-type="genus" reg="Voria">V.</tp:taxon-name-part> <tp:taxon-name-part taxon-name-part-type="species" reg="erasmocoronadoi">erasmocoronadoi</tp:taxon-name-part></tp:taxon-name></italic>by the lack of gold pollinosity on the fronto-orbital plate, and the regular length and spacing of the setae on the anterodorsal surface of the fore tibia. In addition to the barcode and the external morphological character differences, our results also suggest that there are strong differences in the shapes of the postgonite and surstylus between the various populations of <italic><tp:taxon-name><tp:taxon-name-part taxon-name-part-type="genus" reg="Voria">V.</tp:taxon-name-part> <tp:taxon-name-part taxon-name-part-type="species" reg="ruralis">ruralis</tp:taxon-name-part></tp:taxon-name></italic>previously described and our new species. We consider a detailed comparison to exceed the scope of the present paper. <italic><tp:taxon-name><tp:taxon-name-part taxon-name-part-type="genus" reg="Voria">Voria</tp:taxon-name-part> <tp:taxon-name-part taxon-name-part-type="species" reg="aurifrons">aurifrons</tp:taxon-name-part></tp:taxon-name></italic> can be distinguished by the presence of a slight infuscation along the costal margin of the wing, and by having legs of a reddish ground color, two character states lacking in <italic><tp:taxon-name><tp:taxon-name-part taxon-name-part-type="genus" reg="Voria">V.</tp:taxon-name-part> <tp:taxon-name-part taxon-name-part-type="species" reg="erasmocoronadoi">erasmocoronadoi</tp:taxon-name-part></tp:taxon-name></italic>.</p></tp:treatment-sec><tp:treatment-sec sec-type="Etymology"><title>Etymology</title><p><italic><tp:taxon-name><tp:taxon-name-part taxon-name-part-type="genus" reg="Voria">Voria</tp:taxon-name-part> <tp:taxon-name-part taxon-name-part-type="species" reg="erasmocoronadoi">erasmocoronadoi</tp:taxon-name-part></tp:taxon-name></italic><bold>sp. n. </bold>is named in honor of Mr. Erasmo Coronado Caballo of Liberia, Costa Rica, in recognition of his years of dedicated logistic support to the Guanacaste Dry Forest Conservation Fund and to the ACG parataxonomist program, participants of which found and reared the caterpillar hosts of this fly.</p></tp:treatment-sec><tp:treatment-sec sec-type="Distribution"><title>Distribution</title><p>Costa Rica, ACG (Guanacaste and Alajuela provinces), 121–1150m.</p></tp:treatment-sec><tp:treatment-sec sec-type="Ecology"><title>Ecology</title><p><italic><tp:taxon-name><tp:taxon-name-part taxon-name-part-type="genus" reg="Voria">Voria</tp:taxon-name-part> <tp:taxon-name-part taxon-name-part-type="species" reg="erasmocoronadoi">erasmocoronadoi</tp:taxon-name-part></tp:taxon-name></italic> <bold>sp. n.</bold> has been reared seven times at ACG: six times from caterpillars of three species of <tp:taxon-name><tp:taxon-name-part taxon-name-part-type="family">Noctuidae</tp:taxon-name-part></tp:taxon-name>, <italic><tp:taxon-name><tp:taxon-name-part taxon-name-part-type="genus" reg="Ctenoplusia">Ctenoplusia</tp:taxon-name-part></tp:taxon-name> oxygramma </italic>(Geyer, 1832), <italic><tp:taxon-name><tp:taxon-name-part taxon-name-part-type="genus" reg="Chrysodeixis">Chrysodeixis</tp:taxon-name-part></tp:taxon-name> includens </italic>(Walker, 1858) and <italic><tp:taxon-name><tp:taxon-name-part taxon-name-part-type="genus" reg="Diastema">Diastema</tp:taxon-name-part> <tp:taxon-name-part taxon-name-part-type="species" reg="morata">morata</tp:taxon-name-part></tp:taxon-name></italic>Schaus, 1894, and once from a caterpillar of <italic><tp:taxon-name><tp:taxon-name-part taxon-name-part-type="genus" reg="Erosia">Erosia</tp:taxon-name-part></tp:taxon-name></italic> <italic>biolep</italic>DHJ03 in the family <tp:taxon-name><tp:taxon-name-part taxon-name-part-type="family">Uraniidae</tp:taxon-name-part></tp:taxon-name>. Sites of collection include cloud forest, rainforest, and dry-rain intergrade forest.</p></tp:treatment-sec><tp:treatment-sec><!--Section generated to contain objects referenced in tp:taxon-treatment.--><fig-group id="F3573251" position="float" orientation="portrait"><caption><p><italic><tp:taxon-name><tp:taxon-name-part taxon-name-part-type="genus" reg="Voria">Voria</tp:taxon-name-part> <tp:taxon-name-part taxon-name-part-type="species" reg="erasmocoronadoi">erasmocoronadoi</tp:taxon-name-part></tp:taxon-name></italic> <bold>sp. n.</bold> <bold>a–c</bold>: holotype male, voucher n. DHJPAR0059183; <bold>d–f</bold>: female paratype, voucher n. DHJPAR0006953</p></caption><fig id="F3573256" position="float" orientation="portrait"><object-id xmlns:xlink="http://www.w3.org/1999/xlink" xlink:type="simple">10.3897/BDJ.5.e20123.figure2a</object-id><label>Figure 2a.</label><caption><p>habitus in dorsal view</p></caption><graphic xmlns:xlink="http://www.w3.org/1999/xlink" xlink:href="bdj-05-e20123-g002_a.jpg" xlink:type="simple" position="float" orientation="portrait" id="oo_123055.jpg"/></fig><fig id="F3573257" position="float" orientation="portrait"><object-id xmlns:xlink="http://www.w3.org/1999/xlink" xlink:type="simple">10.3897/BDJ.5.e20123.figure2b</object-id><label>Figure 2b.</label><caption><p>head in frontal view </p></caption><graphic xmlns:xlink="http://www.w3.org/1999/xlink" xlink:href="bdj-05-e20123-g002_b.jpg" xlink:type="simple" position="float" orientation="portrait" id="oo_170164.jpg"/></fig><fig id="F3573258" position="float" orientation="portrait"><object-id xmlns:xlink="http://www.w3.org/1999/xlink" xlink:type="simple">10.3897/BDJ.5.e20123.figure2c</object-id><label>Figure 2c.</label><caption><p>habitus in left lateral view </p></caption><graphic xmlns:xlink="http://www.w3.org/1999/xlink" xlink:href="bdj-05-e20123-g002_c.jpg" xlink:type="simple" position="float" orientation="portrait" id="oo_123057.jpg"/></fig><fig id="F3573259" position="float" orientation="portrait"><object-id xmlns:xlink="http://www.w3.org/1999/xlink" xlink:type="simple">10.3897/BDJ.5.e20123.figure2d</object-id><label>Figure 2d.</label><caption><p>habitus in dorsal view</p></caption><graphic xmlns:xlink="http://www.w3.org/1999/xlink" xlink:href="bdj-05-e20123-g002_d.jpg" xlink:type="simple" position="float" orientation="portrait" id="oo_123062.jpg"/></fig><fig id="F3573260" position="float" orientation="portrait"><object-id xmlns:xlink="http://www.w3.org/1999/xlink" xlink:type="simple">10.3897/BDJ.5.e20123.figure2e</object-id><label>Figure 2e.</label><caption><p>head in frontal view</p></caption><graphic xmlns:xlink="http://www.w3.org/1999/xlink" xlink:href="bdj-05-e20123-g002_e.jpg" xlink:type="simple" position="float" orientation="portrait" id="oo_123059.jpg"/></fig><fig id="F3573261" position="float" orientation="portrait"><object-id xmlns:xlink="http://www.w3.org/1999/xlink" xlink:type="simple">10.3897/BDJ.5.e20123.figure2f</object-id><label>Figure 2f.</label><caption><p>habitus in left lateral view </p></caption><graphic xmlns:xlink="http://www.w3.org/1999/xlink" xlink:href="bdj-05-e20123-g002_f.jpg" xlink:type="simple" position="float" orientation="portrait" id="oo_123060.jpg"/></fig></fig-group><fig id="F3573256" position="float" orientation="portrait"><object-id xmlns:xlink="http://www.w3.org/1999/xlink" xlink:type="simple">10.3897/BDJ.5.e20123.figure2a</object-id><label>Figure 2a.</label><caption><p>habitus in dorsal view</p></caption><graphic xmlns:xlink="http://www.w3.org/1999/xlink" xlink:href="bdj-05-e20123-g002_a.jpg" xlink:type="simple" position="float" orientation="portrait" id="oo_123055.jpg"/></fig><fig id="F3573257" position="float" orientation="portrait"><object-id xmlns:xlink="http://www.w3.org/1999/xlink" xlink:type="simple">10.3897/BDJ.5.e20123.figure2b</object-id><label>Figure 2b.</label><caption><p>head in frontal view </p></caption><graphic xmlns:xlink="http://www.w3.org/1999/xlink" xlink:href="bdj-05-e20123-g002_b.jpg" xlink:type="simple" position="float" orientation="portrait" id="oo_170164.jpg"/></fig><fig id="F3573258" position="float" orientation="portrait"><object-id xmlns:xlink="http://www.w3.org/1999/xlink" xlink:type="simple">10.3897/BDJ.5.e20123.figure2c</object-id><label>Figure 2c.</label><caption><p>habitus in left lateral view </p></caption><graphic xmlns:xlink="http://www.w3.org/1999/xlink" xlink:href="bdj-05-e20123-g002_c.jpg" xlink:type="simple" position="float" orientation="portrait" id="oo_123057.jpg"/></fig><fig id="F3573260" position="float" orientation="portrait"><object-id xmlns:xlink="http://www.w3.org/1999/xlink" xlink:type="simple">10.3897/BDJ.5.e20123.figure2e</object-id><label>Figure 2e.</label><caption><p>head in frontal view</p></caption><graphic xmlns:xlink="http://www.w3.org/1999/xlink" xlink:href="bdj-05-e20123-g002_e.jpg" xlink:type="simple" position="float" orientation="portrait" id="oo_123059.jpg"/></fig><fig id="F3573259" position="float" orientation="portrait"><object-id xmlns:xlink="http://www.w3.org/1999/xlink" xlink:type="simple">10.3897/BDJ.5.e20123.figure2d</object-id><label>Figure 2d.</label><caption><p>habitus in dorsal view</p></caption><graphic xmlns:xlink="http://www.w3.org/1999/xlink" xlink:href="bdj-05-e20123-g002_d.jpg" xlink:type="simple" position="float" orientation="portrait" id="oo_123062.jpg"/></fig><fig id="F3573261" position="float" orientation="portrait"><object-id xmlns:xlink="http://www.w3.org/1999/xlink" xlink:type="simple">10.3897/BDJ.5.e20123.figure2f</object-id><label>Figure 2f.</label><caption><p>habitus in left lateral view </p></caption><graphic xmlns:xlink="http://www.w3.org/1999/xlink" xlink:href="bdj-05-e20123-g002_f.jpg" xlink:type="simple" position="float" orientation="portrait" id="oo_123060.jpg"/></fig><fig-group id="F3626906" position="float" orientation="portrait"><caption><p>Terminalia of <italic><tp:taxon-name><tp:taxon-name-part taxon-name-part-type="genus" reg="Voria">Voria</tp:taxon-name-part></tp:taxon-name></italic> <italic><tp:taxon-name><tp:taxon-name-part taxon-name-part-type="genus" reg="Voria"/><tp:taxon-name-part taxon-name-part-type="species" reg="erasmocoronadoi">erasmocoronadoi</tp:taxon-name-part></tp:taxon-name></italic> <bold>sp. n.</bold> Male paratype, voucher code n. DHJPAR0040781</p></caption><fig id="F3626911" position="float" orientation="portrait"><object-id xmlns:xlink="http://www.w3.org/1999/xlink" xlink:type="simple">10.3897/BDJ.5.e20123.figure3a</object-id><label>Figure 3a.</label><caption><p>terminalia in lateral and posterior views, showing the relative length of the ribbon-like distiphallus </p></caption><graphic xmlns:xlink="http://www.w3.org/1999/xlink" xlink:href="bdj-05-e20123-g003_a.jpg" xlink:type="simple" position="float" orientation="portrait" id="oo_132992.jpg"/></fig><fig id="F3626912" position="float" orientation="portrait"><object-id xmlns:xlink="http://www.w3.org/1999/xlink" xlink:type="simple">10.3897/BDJ.5.e20123.figure3b</object-id><label>Figure 3b.</label><caption><p>terminalia in lateral view </p></caption><graphic xmlns:xlink="http://www.w3.org/1999/xlink" xlink:href="bdj-05-e20123-g003_b.jpg" xlink:type="simple" position="float" orientation="portrait" id="oo_169757.jpg"/></fig><fig id="F3626913" position="float" orientation="portrait"><object-id xmlns:xlink="http://www.w3.org/1999/xlink" xlink:type="simple">10.3897/BDJ.5.e20123.figure3c</object-id><label>Figure 3c.</label><caption><p>terminalia in posterior view </p></caption><graphic xmlns:xlink="http://www.w3.org/1999/xlink" xlink:href="bdj-05-e20123-g003_c.jpg" xlink:type="simple" position="float" orientation="portrait" id="oo_169759.jpg"/></fig><fig id="F3626914" position="float" orientation="portrait"><object-id xmlns:xlink="http://www.w3.org/1999/xlink" xlink:type="simple">10.3897/BDJ.5.e20123.figure3d</object-id><label>Figure 3d.</label><caption><p>sternite 5 in ventral view </p></caption><graphic xmlns:xlink="http://www.w3.org/1999/xlink" xlink:href="bdj-05-e20123-g003_d.jpg" xlink:type="simple" position="float" orientation="portrait" id="oo_169758.jpg"/></fig></fig-group><fig id="F3626914" position="float" orientation="portrait"><object-id xmlns:xlink="http://www.w3.org/1999/xlink" xlink:type="simple">10.3897/BDJ.5.e20123.figure3d</object-id><label>Figure 3d.</label><caption><p>sternite 5 in ventral view </p></caption><graphic xmlns:xlink="http://www.w3.org/1999/xlink" xlink:href="bdj-05-e20123-g003_d.jpg" xlink:type="simple" position="float" orientation="portrait" id="oo_169758.jpg"/></fig><fig id="F3626913" position="float" orientation="portrait"><object-id xmlns:xlink="http://www.w3.org/1999/xlink" xlink:type="simple">10.3897/BDJ.5.e20123.figure3c</object-id><label>Figure 3c.</label><caption><p>terminalia in posterior view </p></caption><graphic xmlns:xlink="http://www.w3.org/1999/xlink" xlink:href="bdj-05-e20123-g003_c.jpg" xlink:type="simple" position="float" orientation="portrait" id="oo_169759.jpg"/></fig><fig id="F3626911" position="float" orientation="portrait"><object-id xmlns:xlink="http://www.w3.org/1999/xlink" xlink:type="simple">10.3897/BDJ.5.e20123.figure3a</object-id><label>Figure 3a.</label><caption><p>terminalia in lateral and posterior views, showing the relative length of the ribbon-like distiphallus </p></caption><graphic xmlns:xlink="http://www.w3.org/1999/xlink" xlink:href="bdj-05-e20123-g003_a.jpg" xlink:type="simple" position="float" orientation="portrait" id="oo_132992.jpg"/></fig><fig-group id="F3916505" position="float" orientation="portrait"><caption><p>Salient features of <italic><tp:taxon-name><tp:taxon-name-part taxon-name-part-type="genus" reg="Voria">Voria</tp:taxon-name-part> <tp:taxon-name-part taxon-name-part-type="species" reg="erasmocoronadoi">erasmocoronadoi</tp:taxon-name-part></tp:taxon-name></italic><bold>sp. n.</bold>; <bold>a</bold>: female paratype n. DHJPAR0006953; <bold>c–d</bold>: male paratype n. DHJPAR0040781.</p></caption><fig id="F3916510" position="float" orientation="portrait"><object-id xmlns:xlink="http://www.w3.org/1999/xlink" xlink:type="simple">10.3897/BDJ.5.e20123.figure1a</object-id><label>Figure 1a.</label><caption><p>frontal view of head, showing landmark features. Abbreviations: frorb plt: fronto-orbital plate; fr s: frontal seta (lowermost highlighted); pc pfc s: proclinate parafacial seta; pfc: parafacial; pc orb s: proclinate orbital seta. <ext-link xmlns:xlink="http://www.w3.org/1999/xlink" ext-link-type="uri" xlink:href="https://doi.org/10.3897/BDJ.5.e20123.figure1a" xlink:type="simple"/></p></caption><graphic xmlns:xlink="http://www.w3.org/1999/xlink" xlink:href="bdj-05-e20123-g001_a.jpg" xlink:type="simple" position="float" orientation="portrait" id="oo_170455.jpg"/></fig><fig id="F3916511" position="float" orientation="portrait"><object-id xmlns:xlink="http://www.w3.org/1999/xlink" xlink:type="simple">10.3897/BDJ.5.e20123.figure1b</object-id><label>Figure 1b.</label><caption><p>terminalia in lateral view. Abbreviations: cerc: cercus; epand: epandrium; hypd: hypandrium; ph: phallus; phapod: pallapodeme; pgt: postgonite; pregt: pregonite; sur: surstylus </p></caption><graphic xmlns:xlink="http://www.w3.org/1999/xlink" xlink:href="bdj-05-e20123-g001_b.jpg" xlink:type="simple" position="float" orientation="portrait" id="oo_171585.jpg"/></fig><fig id="F3916512" position="float" orientation="portrait"><object-id xmlns:xlink="http://www.w3.org/1999/xlink" xlink:type="simple">10.3897/BDJ.5.e20123.figure1c</object-id><label>Figure 1c.</label><caption><p>terminalia in dorsal view. Abbreviations: an: anus; cerc: cercus; epand: epandrium; ph: phallus; pregt: pregonite; sur: surstylus </p></caption><graphic xmlns:xlink="http://www.w3.org/1999/xlink" xlink:href="bdj-05-e20123-g001_c.jpg" xlink:type="simple" position="float" orientation="portrait" id="oo_170017.jpg"/></fig><fig id="F3916513" position="float" orientation="portrait"><object-id xmlns:xlink="http://www.w3.org/1999/xlink" xlink:type="simple">10.3897/BDJ.5.e20123.figure1d</object-id><label>Figure 1d.</label><caption><p>terminalia in oblique view. Abbreviations: an: anus; cerc: cercus; pregt: pregonite; sur: surstylus. Green overlay highlighting forked aspect of cercus.</p></caption><graphic xmlns:xlink="http://www.w3.org/1999/xlink" xlink:href="bdj-05-e20123-g001_d.jpg" xlink:type="simple" position="float" orientation="portrait" id="oo_170020.jpg"/></fig></fig-group><fig id="F3916513" position="float" orientation="portrait"><object-id xmlns:xlink="http://www.w3.org/1999/xlink" xlink:type="simple">10.3897/BDJ.5.e20123.figure1d</object-id><label>Figure 1d.</label><caption><p>terminalia in oblique view. Abbreviations: an: anus; cerc: cercus; pregt: pregonite; sur: surstylus. Green overlay highlighting forked aspect of cercus.</p></caption><graphic xmlns:xlink="http://www.w3.org/1999/xlink" xlink:href="bdj-05-e20123-g001_d.jpg" xlink:type="simple" position="float" orientation="portrait" id="oo_170020.jpg"/></fig><fig id="F3626912" position="float" orientation="portrait"><object-id xmlns:xlink="http://www.w3.org/1999/xlink" xlink:type="simple">10.3897/BDJ.5.e20123.figure3b</object-id><label>Figure 3b.</label><caption><p>terminalia in lateral view </p></caption><graphic xmlns:xlink="http://www.w3.org/1999/xlink" xlink:href="bdj-05-e20123-g003_b.jpg" xlink:type="simple" position="float" orientation="portrait" id="oo_169757.jpg"/></fig></tp:treatment-sec></tp:taxon-treatment>
